# Supplementary material for: SKN-1 activation during infection of Caenorhabditis elegans requires CDC-48 and endoplasmic reticulum proteostasis
Source: Genetics. 2024 Aug 21;228(3):iyae131. doi: 10.1093/genetics/iyae131 (PMC11538416; doi:10.1093/genetics/iyae131)
Supplement: iyae131_Supplementary_Data [file iyae131_supplementary_data.zip]

Archive with 2 entries (2 files):
- Supplemental_Figures_GENETICS-2024-307217.pdf
- Table_S1_GENETICS-2024-307217.xlsx
