# Supplementary material for: SKN-1 activation during infection of Caenorhabditis elegans requires CDC-48 and endoplasmic reticulum proteostasis
Source: Genetics. 2024 Aug 21;228(3):iyae131. doi: 10.1093/genetics/iyae131 (PMC11538416; doi:10.1093/genetics/iyae131)
Supplement: iyae131_Supplementary_Data [file iyae131_supplementary_data.zip › Table_S1_GENETICS-2024-307217.xlsx]

## Sheet: Fig 1C.
							2Way ANOVA
	Low				Average		Low	Summary	Adjusted Value
cdc-48 RNAi n=1046	8.42	13.02	22.6	12.32	14.09		control n=699 vs. cdc-48 RNAi n=1046	**	0.0098			cdc-48 RNAi Results										skn-1 RNAi Results										Control empty plasmid
skn-1 RNAi n=481	82.88	96.75			89.815		control n=699 vs. skn-1 RNAi n=481	****	<0.0001			Experiment 1										Experiment 1										Experiment 1
control RNAi n=699	0	3.64	0	1.28	1.23							Pgst-4::GFP/cdc-48/E. faecalis				SUM	low	medium	high			Pgst-4::GFP/skn-1/E. faecalis				SUM	low	medium	high			Pgst-4::GFP/cdc-48/E. faecalis				SUM	low	medium	high
													0	50	100								0	50	100								0	50	100
												exp 1.1	2	37	0	39						exp 1.1	22	6	0	28						exp 1.1	0	6	18	24
												exp 1.2	2	62	0	64						exp 1.2	20	3	0	23						exp 1.2	0	12	12	24
	Medium						Medium					exp 1.3	5	46	0	51						exp 1.3	22	1	1	24						exp 1.3	0	4	24	28
cdc-48 RNAi n=1046	91.5	85.58	77.36	85.95	85.0975		control n=699 vs. cdc-48 RNAi n=1046	****	<0.0001			exp 1.4	7	29		36						exp 1.4	28	7	1	36						exp 1.4	0	8	14	22
skn-1 RNAi n=481	15.31	3.24			9.275		control n=699 vs. skn-1 RNAi n=481	**	0.0016			total	16	174	0	190	8.42105	91.5789	0			total	92	17	2	111	82.8829	15.3153	1.8018			total	0	30	68	98	0	30.6122	69.3878
control RNAi n=699	30.61	30.2	19.31	35.62	28.935
												Experiment 2										Experiment 2										Experiment 2
												Pgst-4::GFP/cdc-48/E. faecalis				SUM	low	medium	high			Pgst-4::GFP/skn-1/E. faecalis				SUM	low	medium	high			Pgst-4::GFP/cdc-48/E. faecalis				SUM	low	medium	high
	High						High						0	50	100								0	50	100								0	50	100
cdc-48 RNAi n=1046	0	1.39	0	1.71	0.775		control n=699 vs. cdc-48 RNAi n=1046	****	<0.0001			exp 2.1	5	37	1	43						exp 2.1	57	0	0	57						exp 2.1	0	16	16	32
skn-1 RNAi n=481	1.8	0			0.9		control n=699 vs. skn-1 RNAi n=481	****	<0.0001			exp 2.2	4	41	2	47						exp 2.2	54	2	0	56						exp 2.2	0	13	20	33
control RNAi n=699	69.38	66.14	80.68	63.09	69.8225							exp 2.3	1	38	0	39						exp 2.3	55	1		56						exp 2.3	0	8	18	26
												exp 2.4	2	34	0	36						exp 2.4	72	3		75						exp 2.4	2	10	25	37
												exp 2.5	9	17	0	26						exp 2.5	62	2		64						exp 2.5	3	5	24	32
												exp 2.6	7	17	0	24						exp 2.6	58	4		62						exp 2.6	2	6	24	32
												total	28	184	3	215	13.0233	85.5814	1.39535			total	358	12	0	370	100	0	0			total	7	58	127	192	3.64583	30.2083	66.1458
												Experiment 3																				Experiment 3
												Pgst-4::GFP/cdc-48/E. faecalis				SUM	low	medium	high													Pgst-4::GFP/cdc-48/E. faecalis				SUM	low	medium	high
													0	50	100																		0	50	100
												exp 3.1	19	46	0	65																exp 3.1	0	7	30	37
												exp 3.2	15	54	0	69																exp 3.2	0	9	20	29
												exp 3.3	15	45	0	60																exp 3.3	0	8	15	23
												exp 3.4	11	39	0	50																exp 3.4	0	5	18	23
												exp 3.5	10	48	0	58																exp 3.5	0	5	59	64
												exp 3.6	9	38	0	47																total	0	34	142	176	0	19.3182	80.6818
												total	79	270	0	349	22.6361	77.3639	0
																																Experiment 4
												Experiment 4																				Pgst-4::GFP/cdc-48/E. faecalis				SUM	low	medium	high
												Pgst-4::GFP/cdc-48/E. faecalis				SUM	low	medium	high														0	50	100
													0	50	100																	exp 4.1	2	20	30	52
												exp 4.1	3	40	3	43																exp 4.2	0	15	36	51
												exp 4.2	5	27	1	32																exp 4.3	0	9	17	26
												exp 4.3	12	44	1	56																exp 4.4	1	22	40	63
												exp 4.4	7	45	0	52																exp 4.5	0	17	24	41
												exp 4.5	6	41	0	47																total	3	83	147	233	1.28755	35.6223	63.0901
												exp 4.6	3	54		57
												total	36	251	5	292	12.3288	85.9589	1.71233

## Sheet: Fig 1E.
						One-way ANOVA
	Object Mean GFP				Average	Summary	Adjusted P Value
E. faecalis	14619	12302.3	18115.7		15012.3
E. coli	7819	6974	7502.67		7431.89	***	0.0009
cdc-48	8300.33	7123.33	6506		7309.89	***	0.0008
skn-1	9152.67	9361.66	8757.33		9090.55	**	0.0042
Experiment 1			Experiment 1			Experiment 1
Pgst-4::GFP/empty plasmid/E. faecalis			Pgst-4::GFP/cdc-48/E. faecalis			Pgst-4::GFP/skn-1/E. faecalis
exp 1.1			exp 1.1	8414		exp 1.1	9308
exp 1.2	17301		exp 1.2	7948		exp 1.2	9631
exp 1.3	11937		exp 1.3	8539		exp 1.3	8519
average	14619		average	8300.33		average	9152.67
Experiment 2			Experiment 2			Experiment 2
Pgst-4::GFP/empty plasmid/E. faecalis			Pgst-4::GFP/cdc-48/E. faecalis			Pgst-4::GFP/skn-1/E. faecalis
exp 2.1	12974		exp 2.1	7021		exp 2.1	9122
exp 2.2	13139		exp 2.2	6430		exp 2.2	9815
exp 2.3	10794		exp 2.3	7919		exp 2.3	9148
average	12302.3		average	7123.33		average	9361.67
Experiment 3			Experiment 3			Experiment 3
Pgst-4::GFP/empty plasmid/E. faecalis			Pgst-4::GFP/cdc-48/E. faecalis			Pgst-4::GFP/skn-1/E. faecalis
exp 3.1	18541		exp 3.1	4202		exp 3.1	6824
exp 3.2	17643		exp 3.2	8455		exp 3.2	9252
exp 3.3	18163		exp 3.3	6861		exp 3.3	10196
average	18115.7		average	6506		average	8757.33

## Sheet: Fig1D
							2Way ANOVA
	Low				Average		Low	Summary	Adjusted Value
cdc-48 RNAi n=445	48	83.67	71.21	80.3			control n=582 vs. cdc-48 RNAi n=445	****	<0.0001			cdc-48 RNAi Results										skn-1 RNAi Results										Control empty plasmid
skn-1 RNAi n=424	89.74	96.38	100				control n=582 vs. skn-1 RNAi n=424	****	<0.0001			Experiment 1										Experiment 1										Experiment 1
control RNAi n=582	21.917	10.169	9.4	21.68								Pgcs-1::GFP/cdc-48/P. aeruginosa				SUM	low	medium	high			Pgcs-1::GFP/skn-1/P. aeruginosa				SUM	low	medium	high			Pgcs-1::GFP/cdc-48/P. aeruginosa				SUM	low	medium	high
													0	50	100								0	50	100								0	50	100
												exp 1.1	3	0	0	3						exp 1.1	13	3	0	16						exp 1.1	1	2	1	4
												exp 1.2	4	0	0	4						exp 1.2	8	1	0	9						exp 1.2	6	7	8	21
	Medium						Medium					exp 1.3	2	6	0	8						exp 1.3	14	0	0	14						exp 1.3	4	7	10	21
cdc-48 RNAi n=445	41	12.24	23.48	18.18			control n=582 vs. cdc-48 RNAi n=445	ns	0.5121			exp 1.4	7	4	1	12						total	35	4	0	39	89.7436	10.2564	0			exp 1.4	7	15	18	40
skn-1 RNAi n=424	10.25	3.61	0				control n=582 vs. skn-1 RNAi n=424	**	0.0012			exp 1.5	4	4	1	9																exp 1.5	3	4	14	21
control RNAi n=582	26.71	35.169	32.47	24.09								exp 1.6	7	11	2	20																exp 1.6	1	0	4	5
												exp 1.7	8	8	4	20						Experiment 2										exp 1.7	2	2	8	12
												exp 1.8	2	2	1	5						Pgcs-1::GFP/skn-1/P. aeruginosa				SUM	low	medium	high			exp 1.8	3	0	6	9
												exp 1.9	3	2	0	5							0	50	100							exp 1.9	5	2	6	13
	High						High					exp 1.10	3	3	1	7						exp 2.1	33	0	0	33						total	32	39	75	146	21.9178	26.7123	51.3699
cdc-48 RNAi n=445	11	4.081	5.3	1.51			control n=582 vs. cdc-48 RNAi n=445	****	<0.0001			exp 1.11	5	1	1	7						exp 2.2	36	0	0	36
skn-1 RNAi n=424	0	0	0				control n=582 vs. skn-1 RNAi n=424	****	<0.0001			total	48	41	11	100	48	41	11			exp 2.3	22	3	0	25
control RNAi n=582	51.369	54.661	58.11	54.21																		exp 2.4	34	0	0	34						Experiment 2
																						exp 2.5	48	4	0	52						Pgcs-1::GFP/cdc-48/P. aeruginosa				SUM	low	medium	high
																						exp 2.6	40	1	0	41							0	50	100
												Experiment 2										total	213	8	0	221	96.3801	3.61991	0			exp 2.1	3	3	10	16
												Pgcs-1::GFP/cdc-48/P. aeruginosa				SUM	low	medium	high													exp 2.2	3	6	15	24
													0	50	100																	exp 2.3	3	6	12	21
												exp 2.1	16	6	0	22						Experiment 3										exp 2.4	4	11	15	30
												exp 2.2	27	0	4	31						Pgcs-1::GFP/skn-1/P. aeruginosa				SUM	low	medium	high			exp 2.5	3	15	12	30
												exp 2.3	23	2	1	26							0	50	100							exp 2.6	1	9	16	26
												exp 2.4	27	2	1	30						exp 2.1	34	0	0	34						exp 2.7	2	9	14	25
												exp 2.5	16	5	0	21						exp 2.2	34	0	0	34						exp 2.8	2	8	11	21
												exp 2.6	14	3	0	17						exp 2.3	26	0	0	26						exp 2.9	2	9	13	24
												total	123	18	6	147	83.6735	12.2449	4.08163			exp 2.4	35	0	0	35						exp 2.10	1	7	11	19
																						exp 2.5	35	0	0	35						total	24	83	129	236	10.1695	35.1695	54.661
																						total	164	0	0	164	100	0	0
												Experiment 3
												Pgcs-1::GFP/cdc-48/P. aeruginosa				SUM	low	medium	high													Experiment 3
													0	50	100																	Pgcs-1::GFP/cdc-48/P. aeruginosa				SUM	low	medium	high
												exp 3.1	18	7	0	25																	0	50	100
												exp 3.2	13	2	1	16																exp 3.1	1	11	13	25
												exp 3.3	14	8	0	22																exp 3.2	1	8	16	25
												exp 3.4	13	9	1	23																exp 3.3	4	5	21	30
												exp 3.5	21	1	0	22																exp 3.4	2	11	11	24
												exp 3.6	15	4	5	24																exp 3.5	3	3	7	13
												total	94	31	7	132	71.2121	23.4848	5.30303													total	11	38	68	117	9.40171	32.4786	58.1197
												Experiment 4																				Experiment 4
												Pgcs-1::GFP/cdc-48/P. aeruginosa				SUM	low	medium	high													Pgcs-1::GFP/cdc-48/P. aeruginosa				SUM	low	medium	high
													0	50	100																		0	50	100
												exp 4.1	16	2	1	19																exp 4.1	1	4	5
												exp 4.2	20	4	0	24																exp 4.2	1	3	7
												exp 4.3	17	6	0	23																exp 4.3	3	3	10
												total	53	12	1	66	80.303	18.1818	1.51515													exp 4.4	3	3	7
																																exp 4.5	6	3	9
																																exp 4.6	4	4	7
																																total	18	20	45	83	21.6867	24.0964	54.2169

## Sheet: Fig 1F
							One-way ANOVA
	Object Mean GFP					Average	Summary	Adjusted P Value
P. aeruginosa	6885.66	6634.3	10141.3	9063.5		8181.2
E. coli	2969.33	2882.3	2834.33	2581.33		2816.82	***	0.0002
cdc-48	3837	2882.33	4543			3754.11	**	0.0012
skn-1	2207.67	2306.67	4261.33			2925.22	***	0.0003
Experiment 1			Experiment 1			Experiment 1
Pgcs-1::GFP/empty plasmid/P. aeruginosa			Pgcs-1::GFP/cdc-48/P. aeruginosa			Pgcs-1::GFP/skn-1/P. aeruginosa
exp 1.1	7304		exp 1.1	4334		exp 1.1	2106
exp 1.2	6766		exp 1.2	3846		exp 1.2	2208
exp 1.3	6587		exp 1.3	3331		exp 1.3	2309
average	6885.67		average	3837		average	2207.67
Experiment 2			Experiment 2			Experiment 2
Pgcs-1::GFP/empty plasmid/P. aeruginosa			Pgcs-1::GFP/cdc-48/P. aeruginosa			Pgcs-1::GFP/skn-1/P. aeruginosa
exp 2.1	6581		exp 2.1	2686		exp 2.1	2203
exp 2.2	7113		exp 2.2	3052		exp 2.2	2308
exp 2.3	6209		exp 2.3	2909		exp 2.3	2409
average	6634.33		average	2882.33		average	2306.67
Experiment 3			Experiment 3			Experiment 3
Pgcs-1::GFP/empty plasmid/P. aeruginosa			Pgcs-1::GFP/cdc-48/P. aeruginosa			Pgcs-1::GFP/skn-1/P. aeruginosa
exp 3.1	10145		exp 3.1	4645		exp 3.1	4192
exp 3.2	10287		exp 3.2	4697		exp 3.2	4101
exp 3.3	9992		exp 3.3	4287		exp 3.3	4491
average	10141.3		average	4543		average	4261.33
Experiment 4
Pgcs-1::GFP/empty plasmid/P. aeruginosa
exp 4.1	8988
exp 4.2	7998
exp 4.3	10206
average	9063.5

## Sheet: Fig 1G
Well	Fluor	Sample	Biological Set Name	primer	Cq gst-4	Cq act-1	ΔCт	AVERAGE	ΔΔCт	livak
B07	SYBR	N2 L4440 E. faecalis	exp-1	gst-4	25.5605	23.2701	2.29032	2.19842	-2.81974	7.06036
B08	SYBR	N2 L4440 E. faecalis	exp-1	gst-4	25.5771	23.4729	2.10422					RNAi	E. coli				E. faecalis					2way ANOVA
B09	SYBR	N2 L4440 E. faecalis	exp-1	gst-4	25.5294	23.3287	2.2007					wt	1	1	1	1	7.06036	13.1974	7.20593	8.37384		Tukey's multiple comparisons test	Predicted (LS) mean diff.	95.00% CI of diff.	Below threshold?	Summary	Adjusted P Value
B10	SYBR	N2 L4440 HT115	exp-1	gst-4	23.1126	18.1069	5.00573	5.01816				cdc-48	0.888015	0.2178	0.822364	0.4125	1.00636	0.213311	0.879116	0.838505		E. coli:L4440 vs. E. coli:cdc-48	0.4148	-2.322 to 3.152	No	ns	0.9963
B11	SYBR	N2 L4440 HT115	exp-1	gst-4	23.0682	17.9314	5.13684					skn-1	0.183649	1.07005	0.532393	0.239397	0.05	1.04	0.406	0.283715		E. coli:L4440 vs. E. coli:skn-1	0.4936	-2.244 to 3.231	No	ns	0.9916
B12	SYBR	N2 L4440 HT115	exp-1	gst-4	23.0309	18.119	4.9119															E. coli:L4440 vs. E. faecalis :L4440	-7.959	-10.70 to -5.222	Yes	****	<0.0001
C07	SYBR	N2 cdc-48 1/2 E. faecalis	exp-1	gst-4	22.4199	20.1495	2.27046	2.18928	-0.00913949	1.00636												E. coli:L4440 vs. E. faecalis :cdc-48	0.2657	-2.472 to 3.003	No	ns	0.9996
C08	SYBR	N2 cdc-48 1/2 E. faecalis	exp-1	gst-4	22.4408	20.2402	2.20064															E. coli:L4440 vs. E. faecalis :skn-1	0.5551	-2.182 to 3.292	No	ns	0.9858
C09	SYBR	N2 cdc-48 1/2 E. faecalis	exp-1	gst-4	22.4109	20.3141	2.09674															E. coli:cdc-48 vs. E. coli:skn-1	0.0788	-2.658 to 2.816	No	ns	>0.9999
C10	SYBR	N2 cdc-48 1/2 HT115	exp-1	gst-4	22.5208	17.2888	5.23192	5.19765	0.17949	0.883015												E. coli:cdc-48 vs. E. faecalis :L4440	-8.374	-11.11 to -5.637	Yes	****	<0.0001
C11	SYBR	N2 cdc-48 1/2 HT115	exp-1	gst-4	22.6362	17.5145	5.12172															E. coli:cdc-48 vs. E. faecalis :cdc-48	-0.1492	-2.886 to 2.588	No	ns	>0.9999
C12	SYBR	N2 cdc-48 1/2 HT115	exp-1	gst-4	22.7287	17.4894	5.2393															E. coli:cdc-48 vs. E. faecalis :skn-1	0.1402	-2.597 to 2.877	No	ns	>0.9999
D01	SYBR	N2 skn-1 E. faecalis	exp-1	gst-4	26.1305	19.6626	6.46795	6.42307	4.22466	0.0534874												E. coli:skn-1 vs. E. faecalis :L4440	-8.453	-11.19 to -5.716	Yes	****	<0.0001
D02	SYBR	N2 skn-1 E. faecalis	exp-1	gst-4	26.1475	19.8374	6.31011															E. coli:skn-1 vs. E. faecalis :cdc-48	-0.2279	-2.965 to 2.509	No	ns	0.9998
D03	SYBR	N2 skn-1 E. faecalis	exp-1	gst-4	26.2395	19.7483	6.49116															E. coli:skn-1 vs. E. faecalis :skn-1	0.06144	-2.676 to 2.799	No	ns	>0.9999
D04	SYBR	N2 skn-1 HT115	exp-1	gst-4	25.3476	17.9803	7.36726	7.46313	2.44498	0.183649												E. faecalis :L4440 vs. E. faecalis :cdc-48	8.225	5.488 to 10.96	Yes	****	<0.0001
D05	SYBR	N2 skn-1 HT115	exp-1	gst-4	25.4515	17.9881	7.46337															E. faecalis :L4440 vs. E. faecalis :skn-1	8.514	5.777 to 11.25	Yes	****	<0.0001
D06	SYBR	N2 skn-1 HT115	exp-1	gst-4	25.4773	17.9185	7.55877															E. faecalis :cdc-48 vs. E. faecalis :skn-1	0.2894	-2.448 to 3.027	No	ns	0.9993
G01	SYBR	N2 cdc-48 1/2 E. faecalis	exp-2	gst-4	25.2874	20.5964	4.69098	4.74679	2.22897	0.213311
G02	SYBR	N2 cdc-48 1/2 E. faecalis	exp-2	gst-4	25.2956	20.561	4.73459
G03	SYBR	N2 cdc-48 1/2 E. faecalis	exp-2	gst-4	25.3849	20.5701	4.81479
G04	SYBR	N2 cdc-48 1/2 HT115	exp-2	gst-4	27.1555	18.8978	8.25776	8.43864	2.19864	0.217844
G05	SYBR	N2 cdc-48 1/2 HT115	exp-2	gst-4	27.2792	18.7136	8.56559
G06	SYBR	N2 cdc-48 1/2 HT115	exp-2	gst-4	27.3298	18.8372	8.49255
F01	SYBR	N2 skn-1 E. faecalis	exp-2	gst-4	23.881	18.1065	5.77451	5.77	3.25218	0.104953
F02	SYBR	N2 skn-1 E. faecalis	exp-2	gst-4	24.1051	17.9044	6.20068
F03	SYBR	N2 skn-1 E. faecalis	exp-2	gst-4	23.9063	17.9492	5.95708
G10	SYBR	N2 skn-1 HT115	exp-2	gst-4	23.6491	17.5025	6.14655	6.14232	-0.0976836	1.07005
G11	SYBR	N2 skn-1 HT115	exp-2	gst-4	23.5947	17.5442	6.05042
G12	SYBR	N2 skn-1 HT115	exp-2	gst-4	23.7663	17.5363	6.22998
G07	SYBR	N2 E. faecalis	exp-2	gst-4	22.6992	20.2154	2.4838	2.51782	-3.72218	13.1974
G08	SYBR	N2 E. faecalis	exp-2	gst-4	22.619	20.0569	2.56216
G09	SYBR	N2 E. faecalis	exp-2	gst-4	22.605	20.0976	2.50749
F04	SYBR	N2 L4440 HT115	exp-2	gst-4	26.604	20.4762	6.1278	6.24
F05	SYBR	N2 L4440 HT115	exp-2	gst-4	26.6817	20.4368	6.24492
F06	SYBR	N2 L4440 HT115	exp-2	gst-4	26.6365	20.6799	5.95669
C01	SYBR	N2 cdc-48 1/2 E. faecalis	exp-3	gst-4	22.06	16.9173	5.14276	5.14294	0.185875	0.879116
C02	SYBR	N2 cdc-48 1/2 E. faecalis	exp-3	gst-4	22.4062	16.994	5.41221
C03	SYBR	N2 cdc-48 1/2 E. faecalis	exp-3	gst-4	21.8823	17.0084	4.87383
C04	SYBR	N2 cdc-48 1/2 HT115	exp-3	gst-4	23.4984	15.5782	7.92024	8.0884	0.282151	0.822364
C05	SYBR	N2 cdc-48 1/2 HT115	exp-3	gst-4	23.631	15.534	8.09698
C06	SYBR	N2 cdc-48 1/2 HT115	exp-3	gst-4	23.793	15.5451	8.24797
C07	SYBR	N2 skn-1 E. faecalis	exp-3	gst-4	22.6974	16.9106	5.78681	6.25657	1.29951	0.406265
C08	SYBR	N2 skn-1 E. faecalis	exp-3	gst-4	22.473	15.7467	6.72633
C09	SYBR	N2 skn-1 E. faecalis	exp-3	gst-4	22.6394	0	22.6394
C10	SYBR	N2 skn-1 HT115	exp-3	gst-4	24.2937	15.7989	8.49475	8.71568	0.909436	0.532393
C11	SYBR	N2 skn-1 HT115	exp-3	gst-4	24.7778	15.6982	9.07959
C12	SYBR	N2 skn-1 HT115	exp-3	gst-4	24.6957	16.1229	8.57271
D01	SYBR	N2 L4440 E. faecalis	exp-3	gst-4	20.7481	15.8231	4.92506	4.95706	-2.84919	7.20593
D02	SYBR	N2 L4440 E. faecalis	exp-3	gst-4	21.0991	16.0756	5.02348
D03	SYBR	N2 L4440 E. faecalis	exp-3	gst-4	21.0283	16.1057	4.92264
D04	SYBR	N2 L4440 HT115	exp-3	gst-4	23.6012	16.0638	7.5374	7.80625
D05	SYBR	N2 L4440 HT115	exp-3	gst-4	23.7167	15.6821	8.03467
D06	SYBR	N2 L4440 HT115	exp-3	gst-4	23.6407	15.794	7.84667
F07	SYBR	N2 cdc-48 1/2 E. faecalis	exp-4	gst-4	20.0246	15.6078	4.41675	4.67081	0.25411	0.838505
F08	SYBR	N2 cdc-48 1/2 E. faecalis	exp-4	gst-4	20.193	15.383	4.81004
F09	SYBR	N2 cdc-48 1/2 E. faecalis	exp-4	gst-4	20.3571	15.5715	4.78564
F10	SYBR	N2 cdc-48 1/2 HT115	exp-4	gst-4	24.4404	15.6787	8.76164	8.76013	1.27753	0.4125
F11	SYBR	N2 cdc-48 1/2 HT115	exp-4	gst-4	24.7467	15.6503	9.09632
F12	SYBR	N2 cdc-48 1/2 HT115	exp-4	gst-4	24.4673	16.0449	8.42241
G01	SYBR	N2 skn-1 E. faecalis	exp-4	gst-4	21.9666	15.8502	6.11643	6.23419	1.81749	0.283715
G02	SYBR	N2 skn-1 E. faecalis	exp-4	gst-4	21.9582	15.6989	6.25936
G03	SYBR	N2 skn-1 E. faecalis	exp-4	gst-4	22.0042	15.6774	6.32679
G04	SYBR	N2 skn-1 HT115	exp-4	gst-4	25.1943	15.5478	9.64653	9.54512	2.06252	0.239397
G05	SYBR	N2 skn-1 HT115	exp-4	gst-4	25.0432	15.4672	9.57603
G06	SYBR	N2 skn-1 HT115	exp-4	gst-4	25.1411	15.7283	9.4128
G07	SYBR	N2 L4440 E. faecalis	exp-4	gst-4	20.4449	16.0968	4.34811	4.4167	-3.06589	8.37384
G08	SYBR	N2 L4440 E. faecalis	exp-4	gst-4	20.6533	16.0764	4.57698
G09	SYBR	N2 L4440 E. faecalis	exp-4	gst-4	20.4284	16.1034	4.32502
G10	SYBR	N2 L4440 HT115	exp-4	gst-4	23.104	15.4068	7.69724	7.48259
G11	SYBR	N2 L4440 HT115	exp-4	gst-4	22.9439	15.568	7.37598
G12	SYBR	N2 L4440 HT115	exp-4	gst-4	22.9123	15.5377	7.37456

## Sheet: Fig 1H
	Well	Fluor	Sample	primers	Cq	ΔCт	AVERAGE	ΔΔCт	livak			RNAi	E. coli			E. faecalis
	A01	SYBR	cdc-48 E. faecalis exp1	gst-7	23.5252	4.70687	4.80362	0.0576772	0.96081			wt	1	1	1	1.36162	1.09195	1.34437		2way ANOVA	Summary	Adjusted P Value
	A02	SYBR	cdc-48 E. faecalis exp1	gst-7	23.7168	4.80631						cdc-48	0.991994	0.871878	1.08798	0.96081	0.602798	0.795853		wt:Group A vs. wt:E. faecalis	ns	0.2042
	A03	SYBR	cdc-48 E. faecalis exp1	gst-7	23.6948	4.89767						skn-1	0.97951	0.758206	0.872904	0.813197	0.857446	0.827805		wt:Group A vs. cdc-48:Group A	ns	>0.9999
	A04	SYBR	cdc-48 HT115 exp1	gst-7	23.7957	5.22283	4.88444	0.0115973	0.991994											wt:Group A vs. cdc-48:E. faecalis	ns	0.476
	A05	SYBR	cdc-48 HT115 exp1	gst-7	23.3323	4.6998														wt:Group A vs. skn-1:Group A	ns	0.9593
	A06	SYBR	cdc-48 HT115 exp1	gst-7	23.4017	4.73071														wt:Group A vs. skn-1:E. faecalis	ns	0.7953
	A07	SYBR	skn-1 E. faecalis exp1	gst-7	22.8161	5.08103	5.04426	0.298323	0.813197											wt:E. faecalis vs. cdc-48:Group A	ns	0.1529
	A08	SYBR	skn-1 E. faecalis exp1	gst-7	22.7747	5.05845														wt:E. faecalis vs. cdc-48:E. faecalis	**	0.0039
	A09	SYBR	skn-1 E. faecalis exp1	gst-7	22.8845	4.9933														wt:E. faecalis vs. skn-1:Group A	*	0.0179
	A10	SYBR	skn-1 HT115 exp1	gst-7	23.7042	4.75304	4.84298	0.0298685	0.97951											wt:E. faecalis vs. skn-1:E. faecalis	**	0.0089
	A11	SYBR	skn-1 HT115 exp1	gst-7	23.2457	4.96426														cdc-48:Group A vs. cdc-48:E. faecalis	ns	0.5872
	A12	SYBR	skn-1 HT115 exp1	gst-7	23.4607	4.81163														cdc-48:Group A vs. skn-1:Group A	ns	0.9864
	B01	SYBR	L4440 E. faecalis exp1	gst-7	23.2968	4.85753	5.19126	-0.445322	1.36162											cdc-48:Group A vs. skn-1:E. faecalis	ns	0.8835
	B02	SYBR	L4440 E. faecalis exp1	gst-7	23.345	5.48984														cdc-48:E. faecalis vs. skn-1:Group A	ns	0.9994
	B03	SYBR	L4440 E. faecalis exp1	gst-7	23.4898	5.22641														cdc-48:E. faecalis vs. skn-1:E. faecalis	ns	>0.9999
	B04	SYBR	L4440 HT115 exp1	gst-7	24.4306	4.76936	4.88912													skn-1:Group A vs. skn-1:E. faecalis	ns	>0.9999
	B05	SYBR	L4440 HT115 exp1	gst-7	24.2752	4.77765
	B06	SYBR	L4440 HT115 exp1	gst-7	24.584	5.12034
	B07	SYBR	cdc-48 E. faecalis exp2	gst-7	23.8732	5.35144	5.47619	0.730254	0.602798
	B08	SYBR	cdc-48 E. faecalis exp2	gst-7	24.1955	5.70518
	B09	SYBR	cdc-48 E. faecalis exp2	gst-7	23.8655	5.37196
	B10	SYBR	cdc-48 HT115 exp2	gst-7	24.0284	5.13333	5.07065	0.197802	0.871878
	B11	SYBR	cdc-48 HT115 exp2	gst-7	24.3556	5.09171
	B12	SYBR	cdc-48 HT115 exp2	gst-7	24.4167	4.9869
	C01	SYBR	skn-1 E. faecalis exp2	gst-7	23.0889	5.00171	4.96782	0.221883	0.857446
	C02	SYBR	skn-1 E. faecalis exp2	gst-7	23.2287	5.10375
	C03	SYBR	skn-1 E. faecalis exp2	gst-7	23.0758	4.798
	C04	SYBR	skn-1 HT115 exp2	gst-7	22.534	4.00295	4.47351	0.399338	0.758206
	C05	SYBR	skn-1 HT115 exp2	gst-7	22.9768	4.67259
	C06	SYBR	skn-1 HT115 exp2	gst-7	23.2218	4.74498
	C07	SYBR	L4440 E. faecalis exp2	gst-7	22.9754	4.56198	4.74594	-0.126908	1.09195
	C08	SYBR	L4440 E. faecalis exp2	gst-7	23.0276	4.79707
	C09	SYBR	L4440 E. faecalis exp2	gst-7	23.285	4.87876
	C10	SYBR	L4440 HT115 exp2	gst-7	23.836	5.02352	4.87285
	C11	SYBR	L4440 HT115 exp2	gst-7	23.7919	4.84548
	C12	SYBR	L4440 HT115 exp2	gst-7	23.6489	4.74954
	D01	SYBR	cdc-48 E. faecalis exp1	act-1	18.8183
	D02	SYBR	cdc-48 E. faecalis exp1	act-1	18.9104
	D03	SYBR	cdc-48 E. faecalis exp1	act-1	18.7971
	D04	SYBR	cdc-48 HT115 exp1	act-1	18.5729
	D05	SYBR	cdc-48 HT115 exp1	act-1	18.6325
	D06	SYBR	cdc-48 HT115 exp1	act-1	18.671
	D07	SYBR	skn-1 E. faecalis exp1	act-1	17.7351
	D08	SYBR	skn-1 E. faecalis exp1	act-1	17.7163
	D09	SYBR	skn-1 E. faecalis exp1	act-1	17.8912
	D10	SYBR	skn-1 HT115 exp1	act-1	18.9512
	D11	SYBR	skn-1 HT115 exp1	act-1	18.2814
	D12	SYBR	skn-1 HT115 exp1	act-1	18.649
	E01	SYBR	L4440 E. faecalis exp1	act-1	18.4392
	E02	SYBR	L4440 E. faecalis exp1	act-1	17.8552
	E03	SYBR	L4440 E. faecalis exp1	act-1	18.2634
	E04	SYBR	L4440 HT115 exp1	act-1	19.6613
	E05	SYBR	L4440 HT115 exp1	act-1	19.4976
	E06	SYBR	L4440 HT115 exp1	act-1	19.4637
	E07	SYBR	cdc-48 E. faecalis exp2	act-1	18.5218
	E08	SYBR	cdc-48 E. faecalis exp2	act-1	18.4903
	E09	SYBR	cdc-48 E. faecalis exp2	act-1	18.4936
	E10	SYBR	cdc-48 HT115 exp2	act-1	18.8951
	E11	SYBR	cdc-48 HT115 exp2	act-1	19.2639
	E12	SYBR	cdc-48 HT115 exp2	act-1	19.4298
	F01	SYBR	skn-1 E. faecalis exp2	act-1	18.0872
	F02	SYBR	skn-1 E. faecalis exp2	act-1	18.1249
	F03	SYBR	skn-1 E. faecalis exp2	act-1	18.2778
	F04	SYBR	skn-1 HT115 exp2	act-1	18.531
	F05	SYBR	skn-1 HT115 exp2	act-1	18.3042
	F06	SYBR	skn-1 HT115 exp2	act-1	18.4769
	F07	SYBR	L4440 E. faecalis exp2	act-1	18.4134
	F08	SYBR	L4440 E. faecalis exp2	act-1	18.2305
	F09	SYBR	L4440 E. faecalis exp2	act-1	18.4062
	F10	SYBR	L4440 HT115 exp2	act-1	18.8124
	F11	SYBR	L4440 HT115 exp2	act-1	18.9464
	F12	SYBR	L4440 HT115 exp2	act-1	18.8994
	F01	SYBR	cdc-48 E. faecalis exp3	gst-7	22.8498	4.83503	4.67881	0.329425	0.795853
	F02	SYBR	cdc-48 E. faecalis exp3	gst-7	22.843	4.75871
	F03	SYBR	cdc-48 E. faecalis exp3	gst-7	22.4267	4.44269
	F04	SYBR	cdc-48 HT115 exp3	gst-7	22.2253	4.48829	4.65466	-0.121655	1.08798
	F05	SYBR	cdc-48 HT115 exp3	gst-7	22.6231	4.83377
	F06	SYBR	cdc-48 HT115 exp3	gst-7	22.7495	4.64191
	F07	SYBR	skn-1 E. faecalis exp3	gst-7	23.1084	4.45528	4.62202	0.272637	0.827805
	F08	SYBR	skn-1 E. faecalis exp3	gst-7	23.1287	4.67039
	F09	SYBR	skn-1 E. faecalis exp3	gst-7	23.1253	4.74039
	F10	SYBR	skn-1 HT115 exp3	gst-7	23.3208	5.21733	4.97242	0.196105	0.872904
	F11	SYBR	skn-1 HT115 exp3	gst-7	23.3557	4.90258
	F12	SYBR	skn-1 HT115 exp3	gst-7	23.2708	4.79734
	G01	SYBR	L4440 E. faecalis exp3	gst-7	23.2741	4.66978	4.34939	-0.426926	1.34437
	G02	SYBR	L4440 E. faecalis exp3	gst-7	22.4527	3.81561
	G03	SYBR	L4440 E. faecalis exp3	gst-7	23.1591	4.56277
	G04	SYBR	L4440 HT115 exp3	gst-7	23.2149	4.80343	4.77631
	G05	SYBR	L4440 HT115 exp3	gst-7	23.2396	4.85568
	G06	SYBR	L4440 HT115 exp3	gst-7	23.0767	4.66982
	G07	SYBR	cdc-48 E. faecalis exp3	act-1	18.0147
	G08	SYBR	cdc-48 E. faecalis exp3	act-1	18.0843
	G09	SYBR	cdc-48 E. faecalis exp3	act-1	17.984
	G10	SYBR	cdc-48 HT115 exp3	act-1	17.737
	G11	SYBR	cdc-48 HT115 exp3	act-1	17.7893
	G12	SYBR	cdc-48 HT115 exp3	act-1	18.1076
	H01	SYBR	skn-1 E. faecalis exp3	act-1	18.6531
	H02	SYBR	skn-1 E. faecalis exp3	act-1	18.4583
	H03	SYBR	skn-1 E. faecalis exp3	act-1	18.3849
	H04	SYBR	skn-1 HT115 exp3	act-1	18.1035
	H05	SYBR	skn-1 HT115 exp3	act-1	18.4532
	H06	SYBR	skn-1 HT115 exp3	act-1	18.4734
	H07	SYBR	L4440 E. faecalis exp3	act-1	18.6043
	H08	SYBR	L4440 E. faecalis exp3	act-1	18.6371
	H09	SYBR	L4440 E. faecalis exp3	act-1	18.5963
	H10	SYBR	L4440 HT115 exp3	act-1	18.4115
	H11	SYBR	L4440 HT115 exp3	act-1	18.3839
	H12	SYBR	L4440 HT115 exp3	act-1	18.4068

## Sheet: Fig 1I
Well	Fluor	Sample	primers	Cq	Cq Mean	ΔCт	AVERAGE	ΔΔCт	livak											2way ANOVA
A01	SYBR	cdc-48 E. faecalis exp1	gst-10	27.7008	27.7008	8.66186	9.90967	2.18261	0.220276			RNAi	E. coli			E. faecalis				Dunnett's multiple comparisons test	Mean Diff.	95.00% CI of diff.	Below threshold?	Summary	Adjusted P Value
A02	SYBR	cdc-48 E. faecalis exp1	gst-10	29.4005	29.4005	11.3011						wt	1	1	1	4.47968	2.39552	3.40402
A03	SYBR	cdc-48 E. faecalis exp1	gst-10	28.8674	28.8674	9.76608						cdc-48	0.0514047	0.284821	0.0881714	0.220276	0.284111	0.250805		E. coli
A04	SYBR	cdc-48 HT115 exp1	gst-10	28.0752	28.0752	9.9441	9.84561	4.28195	0.0514047			skn-1	0.411191	0.604793	0.409409	0.34836	0.579805	0.499794		L4440 vs. cdc-48	0.8585	-0.02801 to 1.745	No	ns	0.0576
A05	SYBR	cdc-48 HT115 exp1	gst-10	28.1304	28.1304	9.80943														L4440 vs. skn-1	0.5249	-0.3617 to 1.411	No	ns	0.2735
A06	SYBR	cdc-48 HT115 exp1	gst-10	28.1449	28.1449	9.78331
A07	SYBR	skn-1 E. faecalis exp1	gst-10	26.4173	26.4173	9.83359	9.2484	1.52135	0.34836											E. faecalis
A08	SYBR	skn-1 E. faecalis exp1	gst-10	26.5543	26.5543	9.28072														L4440 vs. cdc-48	3.175	2.288 to 4.061	Yes	****	<0.0001
A09	SYBR	skn-1 E. faecalis exp1	gst-10	26.3246	26.3246	8.6309														L4440 vs. skn-1	2.95	2.064 to 3.837	Yes	****	<0.0001
A10	SYBR	skn-1 HT115 exp1	gst-10	25.8681	25.8681	7.22293	6.84578	1.28212	0.411191
A11	SYBR	skn-1 HT115 exp1	gst-10	25.6464	25.6464	6.40638
A12	SYBR	skn-1 HT115 exp1	gst-10	26.0963	26.0963	6.90801
B01	SYBR	L4440 E. faecalis exp1	gst-10	25.6215	25.6215	7.41637	7.72705	-2.1634	4.47968
B02	SYBR	L4440 E. faecalis exp1	gst-10	26.0877	26.0877	8.42599
B03	SYBR	L4440 E. faecalis exp1	gst-10	25.2955	25.2955	7.33881
B04	SYBR	L4440 HT115 exp1	gst-10	24.5081	24.5081	5.29066	5.56366
B05	SYBR	L4440 HT115 exp1	gst-10	25.0579	25.0579	5.76854
B06	SYBR	L4440 HT115 exp1	gst-10	25.0434	25.0434	5.63177
B07	SYBR	cdc-48 E. faecalis exp2	gst-10	27.2845	27.2845	9.04163	9.04246	1.81547	0.284111
B08	SYBR	cdc-48 E. faecalis exp2	gst-10	27.8384	27.8384	9.13621
B09	SYBR	cdc-48 E. faecalis exp2	gst-10	27.8175	27.8175	8.94954
B10	SYBR	cdc-48 HT115 exp2	gst-10	26.6196	26.6196	7.81192	7.77853	1.81187	0.284821
B11	SYBR	cdc-48 HT115 exp2	gst-10	26.7636	26.7636	7.72446
B12	SYBR	cdc-48 HT115 exp2	gst-10	27.0362	27.0362	7.79921
C01	SYBR	skn-1 E. faecalis exp2	gst-10	26.527	26.527	8.07714	8.01335	0.786361	0.579805
C02	SYBR	skn-1 E. faecalis exp2	gst-10	26.2072	26.2072	7.56509
C03	SYBR	skn-1 E. faecalis exp2	gst-10	26.6065	26.6065	8.39782
C04	SYBR	skn-1 HT115 exp2	gst-10	24.6849	24.6849	7.18743	6.69214	0.725486	0.604793
C05	SYBR	skn-1 HT115 exp2	gst-10	24.8571	24.8571	6.61311
C06	SYBR	skn-1 HT115 exp2	gst-10	24.8376	24.8376	6.27588
C07	SYBR	L4440 E. faecalis exp2	gst-10	25.461	25.461	7.39831	7.22699	-1.26034	2.39552
C08	SYBR	L4440 E. faecalis exp2	gst-10	25.7758	25.7758	7.30336
C09	SYBR	L4440 E. faecalis exp2	gst-10	25.1311	25.1311	6.9793
C10	SYBR	L4440 HT115 exp2	gst-10	24.7308	24.7308	5.94824	5.96665
C11	SYBR	L4440 HT115 exp2	gst-10	24.7308	24.7308	6.10298
C12	SYBR	L4440 HT115 exp2	gst-10	24.8995	24.8995	5.84874
D01	SYBR	cdc-48 E. faecalis exp1	act-1	19.039	19.039
D02	SYBR	cdc-48 E. faecalis exp1	act-1	18.0995	18.0995
D03	SYBR	cdc-48 E. faecalis exp1	act-1	19.1013	19.1013
D04	SYBR	cdc-48 HT115 exp1	act-1	18.1311	18.1311
D05	SYBR	cdc-48 HT115 exp1	act-1	18.321	18.321
D06	SYBR	cdc-48 HT115 exp1	act-1	18.3616	18.3616
D07	SYBR	skn-1 E. faecalis exp1	act-1	16.5838	16.5838
D08	SYBR	skn-1 E. faecalis exp1	act-1	17.2735	17.2735
D09	SYBR	skn-1 E. faecalis exp1	act-1	17.6937	17.6937
D10	SYBR	skn-1 HT115 exp1	act-1	18.6452	18.6452
D11	SYBR	skn-1 HT115 exp1	act-1	19.24	19.24
D12	SYBR	skn-1 HT115 exp1	act-1	19.1883	19.1883
E01	SYBR	L4440 E. faecalis exp1	act-1	18.2052	18.2052
E02	SYBR	L4440 E. faecalis exp1	act-1	17.6617	17.6617
E03	SYBR	L4440 E. faecalis exp1	act-1	17.9567	17.9567
E04	SYBR	L4440 HT115 exp1	act-1	19.2174	19.2174
E05	SYBR	L4440 HT115 exp1	act-1	19.2894	19.2894
E06	SYBR	L4440 HT115 exp1	act-1	19.4117	19.4117
E07	SYBR	cdc-48 E. faecalis exp2	act-1	18.2429	18.2429
E08	SYBR	cdc-48 E. faecalis exp2	act-1	18.7022	18.7022
E09	SYBR	cdc-48 E. faecalis exp2	act-1	18.868	18.868
E10	SYBR	cdc-48 HT115 exp2	act-1	18.8077	18.8077
E11	SYBR	cdc-48 HT115 exp2	act-1	19.0392	19.0392
E12	SYBR	cdc-48 HT115 exp2	act-1	19.237	19.237
F01	SYBR	skn-1 E. faecalis exp2	act-1	18.4498	18.4498
F02	SYBR	skn-1 E. faecalis exp2	act-1	18.6421	18.6421
F03	SYBR	skn-1 E. faecalis exp2	act-1	18.2086	18.2086
F04	SYBR	skn-1 HT115 exp2	act-1	17.4975	17.4975
F05	SYBR	skn-1 HT115 exp2	act-1	18.244	18.244
F06	SYBR	skn-1 HT115 exp2	act-1	18.5617	18.5617
F07	SYBR	L4440 E. faecalis exp2	act-1	18.0627	18.0627
F08	SYBR	L4440 E. faecalis exp2	act-1	18.4724	18.4724
F09	SYBR	L4440 E. faecalis exp2	act-1	18.1518	18.1518
F10	SYBR	L4440 HT115 exp2	act-1	18.7826	18.7826
F11	SYBR	L4440 HT115 exp2	act-1	18.6278	18.6278
F12	SYBR	L4440 HT115 exp2	act-1	19.0508	19.0508
F01	SYBR	cdc-48 E. faecalis exp3	gst-10	27.9341	27.9341	9.74416	9.40175	1.99536	0.250805
F02	SYBR	cdc-48 E. faecalis exp3	gst-10	27.7145	27.7145	8.67856
F03	SYBR	cdc-48 E. faecalis exp3	gst-10	27.9736	27.9736	9.78253
F04	SYBR	cdc-48 HT115 exp3	gst-10	27.8414	27.8414	9.08661	9.1427	3.50355	0.0881714
F05	SYBR	cdc-48 HT115 exp3	gst-10	28.0146	28.0146	9.39029
F06	SYBR	cdc-48 HT115 exp3	gst-10	27.8042	27.8042	8.9512
F07	SYBR	skn-1 E. faecalis exp3	gst-10	27.1628	27.1628	8.23427	8.40699	1.00059	0.499794
F08	SYBR	skn-1 E. faecalis exp3	gst-10	27.2748	27.2748	8.81376
F09	SYBR	skn-1 E. faecalis exp3	gst-10	27.1641	27.1641	8.17294
F10	SYBR	skn-1 HT115 exp3	gst-10	25.5042	25.5042	7.09224	6.92754	1.28838	0.409409
F11	SYBR	skn-1 HT115 exp3	gst-10	25.3398	25.3398	6.86295
F12	SYBR	skn-1 HT115 exp3	gst-10	25.3677	25.3677	6.82743
G01	SYBR	L4440 E. faecalis exp3	gst-10	26.5702	26.5702	7.23734	7.40639	-1.76724	3.40402
G02	SYBR	L4440 E. faecalis exp3	gst-10	26.6252	26.6252	7.59387
G03	SYBR	L4440 E. faecalis exp3	gst-10	26.5296	26.5296	7.38797
G04	SYBR	L4440 HT115 exp3	gst-10	24.2246	24.2246	5.71244	5.63915
G05	SYBR	L4440 HT115 exp3	gst-10	24.4281	24.4281	5.71596
G06	SYBR	L4440 HT115 exp3	gst-10	24.1379	24.1379	5.48907
G07	SYBR	cdc-48 E. faecalis exp3	act-1	18.1899	18.1899
G08	SYBR	cdc-48 E. faecalis exp3	act-1	19.0359	19.0359
G09	SYBR	cdc-48 E. faecalis exp3	act-1	18.1911	18.1911
G10	SYBR	cdc-48 HT115 exp3	act-1	18.7548	18.7548
G11	SYBR	cdc-48 HT115 exp3	act-1	18.6243	18.6243
G12	SYBR	cdc-48 HT115 exp3	act-1	18.853	18.853
H01	SYBR	skn-1 E. faecalis exp3	act-1	18.9285	18.9285
H02	SYBR	skn-1 E. faecalis exp3	act-1	18.461	18.461
H03	SYBR	skn-1 E. faecalis exp3	act-1	18.9912	18.9912
H04	SYBR	skn-1 HT115 exp3	act-1	18.412	18.412
H05	SYBR	skn-1 HT115 exp3	act-1	18.4769	18.4769
H06	SYBR	skn-1 HT115 exp3	act-1	18.5403	18.5403
H07	SYBR	L4440 E. faecalis exp3	act-1	19.3329	19.3329
H08	SYBR	L4440 E. faecalis exp3	act-1	19.0313	19.0313
H09	SYBR	L4440 E. faecalis exp3	act-1	19.1417	19.1417
H10	SYBR	L4440 HT115 exp3	act-1	18.5121	18.5121
H11	SYBR	L4440 HT115 exp3	act-1	18.7121	18.7121
H12	SYBR	L4440 HT115 exp3	act-1	18.6488	18.6488

## Sheet: Fig 1J
Well	Fluor	Sample	primers	Cq	Cq Mean	ΔCт	AVERAGE	ΔΔCт	livak
A01	SYBR	cdc-48 E. faecalis exp1	gst-12	29.3012	29.3012	11.4665	11.4158	-0.26968	1.20554		RNAi	E. coli			E. faecalis				2way ANOVA
A02	SYBR	cdc-48 E. faecalis exp1	gst-12	29.2668	29.2668	11.3642					control	1	1	1	1.53211	1.73132	1.22435		Dunnett's multiple comparisons test	Mean Diff.	95.00% CI of diff.	Below threshold?	Summary	Adjusted P Value
A03	SYBR	cdc-48 E. faecalis exp1	gst-12	29.2536	29.2536	11.4168					cdc-48	0.83691	1.00231	1.31635	1.20554	0.546885	1.05957
A04	SYBR	cdc-48 HT115 exp1	gst-12	29.7203	29.7203	11.6958	11.3269	0.256856	0.83691		skn-1	1.16308	1.30276	1.00458	1.0393	0.438137	0.745856		E. coli
A05	SYBR	cdc-48 HT115 exp1	gst-12	29.1609	29.1609	11.1484													L4440 vs. cdc-48	-0.05186	-0.5502 to 0.4464	No	ns	0.9518
A06	SYBR	cdc-48 HT115 exp1	gst-12	29.029	29.029	11.1364													L4440 vs. skn-1	-0.1568	-0.6551 to 0.3415	No	ns	0.6567
A07	SYBR	skn-1 E. faecalis exp1	gst-12	28.6315	28.6315	11.6965	11.6299	-0.0556131	1.0393
A08	SYBR	skn-1 E. faecalis exp1	gst-12	28.6571	28.6571	11.4888													E. faecalis
A09	SYBR	skn-1 E. faecalis exp1	gst-12	28.651	28.651	11.7044													L4440 vs. cdc-48	0.5586	0.06030 to 1.057	Yes	*	0.029
A10	SYBR	skn-1 HT115 exp1	gst-12	29.3808	29.3808	11.0014	10.852	-0.217952	1.16308										L4440 vs. skn-1	0.7548	0.2565 to 1.253	Yes	**	0.0048
A11	SYBR	skn-1 HT115 exp1	gst-12	29.0079	29.0079
A12	SYBR	skn-1 HT115 exp1	gst-12	29.4506	29.4506	10.7027
B01	SYBR	L4440 E. faecalis exp1	gst-12	28.6645	28.6645	11.7934	11.6855	-0.615523	1.53211
B02	SYBR	L4440 E. faecalis exp1	gst-12	29.03	29.03	11.5732
B03	SYBR	L4440 E. faecalis exp1	gst-12	29.4875	29.4875	11.69
B04	SYBR	L4440 HT115 exp1	gst-12	29.9795	29.9795	11.6827	11.07
B05	SYBR	L4440 HT115 exp1	gst-12	29.6668	29.6668	10.6289
B06	SYBR	L4440 HT115 exp1	gst-12	29.9205	29.9205	10.8983
B07	SYBR	cdc-48 E. faecalis exp2	gst-12	28.9679	28.9679	11.0176	11.5457	0.870692	0.546885
B08	SYBR	cdc-48 E. faecalis exp2	gst-12	29.3153	29.3153	11.1014
B09	SYBR	cdc-48 E. faecalis exp2	gst-12	29.6295	29.6295	12.5182
B10	SYBR	cdc-48 HT115 exp2	gst-12	30.0245	30.0245	11.41	11.4636	-0.00332658	1.00231
B11	SYBR	cdc-48 HT115 exp2	gst-12	29.799	29.799	11.2669
B12	SYBR	cdc-48 HT115 exp2	gst-12	30.4642	30.4642	11.7138
C01	SYBR	skn-1 E. faecalis exp2	gst-12	29.212	29.212	11.908	11.8656	1.19055	0.438137
C02	SYBR	skn-1 E. faecalis exp2	gst-12	29.5704	29.5704	12.0966
C03	SYBR	skn-1 E. faecalis exp2	gst-12	29.1027	29.1027	11.592
C04	SYBR	skn-1 HT115 exp2	gst-12	29.1027	29.1027	10.9308	11.0853	-0.381568	1.30276
C05	SYBR	skn-1 HT115 exp2	gst-12	28.5413	28.5413	10.963
C06	SYBR	skn-1 HT115 exp2	gst-12	29.0562	29.0562	11.3621
C07	SYBR	L4440 E. faecalis exp2	gst-12	28.6938	28.6938		10.675	-0.791876	1.73132
C08	SYBR	L4440 E. faecalis exp2	gst-12	28.171	28.171	10.772
C09	SYBR	L4440 E. faecalis exp2	gst-12	28.4711	28.4711	10.5781
C10	SYBR	L4440 HT115 exp2	gst-12	28.9843	28.9843	11.1048	11.4669
C11	SYBR	L4440 HT115 exp2	gst-12	29.8572	29.8572	11.7842
C12	SYBR	L4440 HT115 exp2	gst-12	29.6877	29.6877	11.5117
D01	SYBR	cdc-48 E. faecalis exp1	act-1	17.8347	17.8347
D02	SYBR	cdc-48 E. faecalis exp1	act-1	17.9026	17.9026
D03	SYBR	cdc-48 E. faecalis exp1	act-1	17.8368	17.8368
D04	SYBR	cdc-48 HT115 exp1	act-1	18.0245	18.0245
D05	SYBR	cdc-48 HT115 exp1	act-1	18.0125	18.0125
D06	SYBR	cdc-48 HT115 exp1	act-1	17.8927	17.8927
D07	SYBR	skn-1 E. faecalis exp1	act-1	16.935	16.935
D08	SYBR	skn-1 E. faecalis exp1	act-1	17.1683	17.1683
D09	SYBR	skn-1 E. faecalis exp1	act-1	16.9466	16.9466
D10	SYBR	skn-1 HT115 exp1	act-1	18.3794	18.3794
D11	SYBR	skn-1 HT115 exp1	act-1	18.4085	18.4085
D12	SYBR	skn-1 HT115 exp1	act-1	18.7479	18.7479
E01	SYBR	L4440 E. faecalis exp1	act-1	16.8711	16.8711
E02	SYBR	L4440 E. faecalis exp1	act-1	17.4568	17.4568
E03	SYBR	L4440 E. faecalis exp1	act-1	17.7975	17.7975
E04	SYBR	L4440 HT115 exp1	act-1	18.2968	18.2968
E05	SYBR	L4440 HT115 exp1	act-1	19.0379	19.0379
E06	SYBR	L4440 HT115 exp1	act-1	19.0221	19.0221
E07	SYBR	cdc-48 E. faecalis exp2	act-1	17.9503	17.9503
E08	SYBR	cdc-48 E. faecalis exp2	act-1	18.214	18.214
E09	SYBR	cdc-48 E. faecalis exp2	act-1	17.1113	17.1113
E10	SYBR	cdc-48 HT115 exp2	act-1	18.6145	18.6145
E11	SYBR	cdc-48 HT115 exp2	act-1	18.5321	18.5321
E12	SYBR	cdc-48 HT115 exp2	act-1	18.7505	18.7505
F01	SYBR	skn-1 E. faecalis exp2	act-1	17.3039	17.3039
F02	SYBR	skn-1 E. faecalis exp2	act-1	17.4738	17.4738
F03	SYBR	skn-1 E. faecalis exp2	act-1	17.5107	17.5107
F04	SYBR	skn-1 HT115 exp2	act-1	18.1719	18.1719
F05	SYBR	skn-1 HT115 exp2	act-1	17.5782	17.5782
F06	SYBR	skn-1 HT115 exp2	act-1	17.6941	17.6941
F07	SYBR	L4440 E. faecalis exp2	act-1	17.1557	17.1557
F08	SYBR	L4440 E. faecalis exp2	act-1	17.399	17.399
F09	SYBR	L4440 E. faecalis exp2	act-1	17.8931	17.8931
F10	SYBR	L4440 HT115 exp2	act-1	17.8795	17.8795
F11	SYBR	L4440 HT115 exp2	act-1	18.073	18.073
F12	SYBR	L4440 HT115 exp2	act-1	18.1761	18.1761
F01	SYBR	cdc-48 E. faecalis exp3	gst-12	28.1062	28.1062	10.8567	10.8286	-0.0834747	1.05957
F02	SYBR	cdc-48 E. faecalis exp3	gst-12	28.1216	28.1216	10.5747
F03	SYBR	cdc-48 E. faecalis exp3	gst-12	28.3662	28.3662	11.0543
F04	SYBR	cdc-48 HT115 exp3	gst-12	28.4693	28.4693	10.7325	10.8075	-0.396543	1.31635
F05	SYBR	cdc-48 HT115 exp3	gst-12	28.7229	28.7229	10.9906
F06	SYBR	cdc-48 HT115 exp3	gst-12	28.5101	28.5101	10.6994
F07	SYBR	skn-1 E. faecalis exp3	gst-12	28.7137	28.7137	11.0834	11.3351	0.423031	0.745856
F08	SYBR	skn-1 E. faecalis exp3	gst-12	29.1808	29.1808	11.5142
F09	SYBR	skn-1 E. faecalis exp3	gst-12	29.0205	29.0205	11.4076
F10	SYBR	skn-1 HT115 exp3	gst-12	28.5989	28.5989	11.251	11.1975	-0.00659326	1.00458
F11	SYBR	skn-1 HT115 exp3	gst-12	28.557	28.557	11.1023
F12	SYBR	skn-1 HT115 exp3	gst-12	28.7841	28.7841	11.2391
G01	SYBR	L4440 E. faecalis exp3	gst-12	28.5703	28.5703	10.8778	10.9121	-0.292012	1.22435
G02	SYBR	L4440 E. faecalis exp3	gst-12	28.8123	28.8123	11.1978
G03	SYBR	L4440 E. faecalis exp3	gst-12	28.4471	28.4471	10.6606
G04	SYBR	L4440 HT115 exp3	gst-12	28.576	28.576	11.0412	11.2041
G05	SYBR	L4440 HT115 exp3	gst-12	28.7474	28.7474	11.2996
G06	SYBR	L4440 HT115 exp3	gst-12	28.7566	28.7566	11.2714
G07	SYBR	cdc-48 E. faecalis exp3	act-1	17.2494	17.2494
G08	SYBR	cdc-48 E. faecalis exp3	act-1	17.5469	17.5469
G09	SYBR	cdc-48 E. faecalis exp3	act-1	17.3119	17.3119
G10	SYBR	cdc-48 HT115 exp3	act-1	17.7368	17.7368
G11	SYBR	cdc-48 HT115 exp3	act-1	17.7323	17.7323
G12	SYBR	cdc-48 HT115 exp3	act-1	17.8107	17.8107
H01	SYBR	skn-1 E. faecalis exp3	act-1	17.6303	17.6303
H02	SYBR	skn-1 E. faecalis exp3	act-1	17.6666	17.6666
H03	SYBR	skn-1 E. faecalis exp3	act-1	17.6129	17.6129
H04	SYBR	skn-1 HT115 exp3	act-1	17.3479	17.3479
H05	SYBR	skn-1 HT115 exp3	act-1	17.4547	17.4547
H06	SYBR	skn-1 HT115 exp3	act-1	17.545	17.545
H07	SYBR	L4440 E. faecalis exp3	act-1	17.6925	17.6925
H08	SYBR	L4440 E. faecalis exp3	act-1	17.6145	17.6145
H09	SYBR	L4440 E. faecalis exp3	act-1	17.7865	17.7865
H10	SYBR	L4440 HT115 exp3	act-1	17.5348	17.5348
H11	SYBR	L4440 HT115 exp3	act-1	17.4477	17.4477
H12	SYBR	L4440 HT115 exp3	act-1	17.4853	17.4853

## Sheet: Fig 1K
Well	Fluor	Target	Content	Sample	exp	Cq gst-4	Cq act-1	ΔCт	AVERAGE	ΔΔCт	livak		RNAi	E. coli				P. aeruginosa					2way ANOVA
D01	SYBR		Unkn	N2 cdc-48 PA14	Exp 1	19.6295	15.186	4.44355	4.7138	-0.173967	1.12816		L4440	1	1	1	1	1.61028	1.89092	3.06075	2.14709		Tukey's multiple comparisons test	Predicted (LS) mean diff.	95.00% CI of diff.	Below threshold?	Summary	Adjusted P Value
D02	SYBR		Unkn	N2 cdc-48 PA14	Exp 1	19.7275	15.4437	4.28375					cdc-48	0.980864	0.957963	0.788047		1.12816	1.16688	0.948697
D03	SYBR		Unkn	N2 cdc-48 PA14	Exp 1	20.0361	14.622	5.4141					skn-1	0.60742	0.816209	0.752939		0.645886	0.772996	0.608705			E. coli:L4440 vs. E. coli:cdc-48	0.09104	-0.6641 to 0.8461	No	ns	0.9985
D04	SYBR		Unkn	N2 cdc-48 HT115	Exp 1	20.2131	14.4195	5.79357	5.60295	0.0278743	0.980864												E. coli:L4440 vs. E. coli:skn-1	0.2745	-0.4806 to 1.030	No	ns	0.8334
D05	SYBR		Unkn	N2 cdc-48 HT115	Exp 1	19.8754	14.5913	5.28408															E. coli:L4440 vs. PA14:L4440	-1.177	-1.876 to -0.4782	Yes	***	0.0009
D06	SYBR		Unkn	N2 cdc-48 HT115	Exp 1	19.765	14.0338	5.73121															E. coli:L4440 vs. PA14:cdc-48	-0.08125	-0.8363 to 0.6738	No	ns	0.9991
D07	SYBR		Unkn	N2 skn-1 PA14	Exp 1	20.2989	14.7216	5.57732	5.51841	0.63065	0.645886												E. coli:L4440 vs. PA14:skn-1	0.3241	-0.4310 to 1.079	No	ns	0.7222
D08	SYBR		Unkn	N2 skn-1 PA14	Exp 1	20.0909	14.732	5.35883															E. coli:cdc-48 vs. E. coli:skn-1	0.1834	-0.6238 to 0.9907	No	ns	0.9724
D09	SYBR		Unkn	N2 skn-1 PA14	Exp 1	20.6248	15.0057	5.6191															E. coli:cdc-48 vs. PA14:L4440	-1.268	-2.023 to -0.5132	Yes	***	0.0009
D10	SYBR		Unkn	N2 skn-1 HT115	Exp 1	20.4883	14.0831	6.40516	6.29431	0.719234	0.60742												E. coli:cdc-48 vs. PA14:cdc-48	-0.1723	-0.9795 to 0.6349	No	ns	0.9789
D11	SYBR		Unkn	N2 skn-1 HT115	Exp 1	21.0844	14.6065	6.47787															E. coli:cdc-48 vs. PA14:skn-1	0.2331	-0.5741 to 1.040	No	ns	0.9271
D12	SYBR		Unkn	N2 skn-1 HT115	Exp 1	20.2197	14.2197	5.99991															E. coli:skn-1 vs. PA14:L4440	-1.452	-2.207 to -0.6966	Yes	***	0.0002
E01	SYBR		Unkn	N2 L4440 PA14	Exp 1	20.0518	15.1423	4.90954	4.88777	-0.687314	1.61028												E. coli:skn-1 vs. PA14:cdc-48	-0.3557	-1.163 to 0.4515	No	ns	0.7011
E02	SYBR		Unkn	N2 L4440 PA14	Exp 1	19.6826	14.7473	4.93523															E. coli:skn-1 vs. PA14:skn-1	0.04966	-0.7576 to 0.8569	No	ns	>0.9999
E03	SYBR		Unkn	N2 L4440 PA14	Exp 1	19.5491	14.7306	4.81852															PA14:L4440 vs. PA14:cdc-48	1.096	0.3409 to 1.851	Yes	**	0.0033
E04	SYBR		Unkn	N2 L4440 HT115	Exp 1	20.3266	14.5567	5.76991	5.57508														PA14:L4440 vs. PA14:skn-1	1.501	0.7463 to 2.256	Yes	***	0.0002
E05	SYBR		Unkn	N2 L4440 HT115	Exp 1	19.8738	14.8045	5.06934															PA14:cdc-48 vs. PA14:skn-1	0.4054	-0.4018 to 1.213	No	ns	0.5839
E06	SYBR		Unkn	N2 L4440 HT115	Exp 1	20.5107	14.6247	5.88599
F04	SYBR		Unkn	N2 L4440 PA14	Exp 1	19.1888	14.2185	4.97031	5.04878	-0.919087	1.89092
F05	SYBR		Unkn	N2 L4440 PA14	Exp 1	19.8702	14.2245	5.64576
F06	SYBR		Unkn	N2 L4440 PA14	Exp 1	18.6591	14.1288	4.53027
F07	SYBR		Unkn	N2 L4440 HT115	Exp 1	20.3853	14.3456	6.03973	5.96787	0.919087	0.528844
F08	SYBR		Unkn	N2 L4440 HT115	Exp 1	20.2582	14.4191	5.83901
F09	SYBR		Unkn	N2 L4440 HT115	Exp 1	20.1274	14.1025	6.02487
D01	SYBR		Unkn	N2 cdc-48 PA14	Exp 2	19.4537	15.1316	4.32206	4.23947	-0.222661	1.16688
D02	SYBR		Unkn	N2 cdc-48 PA14	Exp 2	19.2727	14.9204	4.35237
D03	SYBR		Unkn	N2 cdc-48 PA14	Exp 2	18.858	14.814	4.04398
F10	SYBR		Unkn	N2 cdc-48 1/2 HT115	Exp 4	20.5985	15.6667	4.93181	5.08388	0.0619584	0.957963
F11	SYBR		Unkn	N2 cdc-48 1/2 HT115	Exp 4	20.649	16.0867	4.56226
F12	SYBR		Unkn	N2 cdc-48 1/2 HT115	Exp 4	21.4997	15.7421	5.75757
D07	SYBR		Unkn	N2 skn-1 PA14	Exp 2	22.1647	17.3404	4.82426	4.8336	0.371467	0.772996
D08	SYBR		Unkn	N2 skn-1 PA14	Exp 2	22.4234	17.5805	4.84294
D09	SYBR		Unkn	N2 skn-1 PA14	Exp 2	21.931	17.9331
D10	SYBR		Unkn	N2 skn-1 HT115	Exp 2	22.1133	15.5087	6.60464	6.369	0.292989	0.816209
D11	SYBR		Unkn	N2 skn-1 HT115	Exp 2	21.8967	16.0479	5.84873
D12	SYBR		Unkn	N2 skn-1 HT115	Exp 2	22.6294	15.9758	6.65364
E01	SYBR		Unkn	N2 L4440 PA14	Exp 2	23.5522	19.1846	4.36764	4.46213	-1.61388	3.06075
E02	SYBR		Unkn	N2 L4440 PA14	Exp 2	23.2263	18.574	4.65227
E03	SYBR		Unkn	N2 L4440 PA14	Exp 2	22.9309	18.5644	4.36648
E04	SYBR		Unkn	N2 L4440 HT115	Exp 2	22.3819	16.1833	6.19859	6.07602	1.61388	0.326718
E05	SYBR		Unkn	N2 L4440 HT115	Exp 2	22.2428	16.5418	5.70097
E06	SYBR		Unkn	N2 L4440 HT115	Exp 2	22.4795	16.151	6.32849
D01	SYBR		Unkn	N2 cdc-48 PA14	Exp 3	31.0463	-31.0463		5.3	0.0759812	0.948697
D02	SYBR		Unkn	N2 cdc-48 PA14	Exp 3	36.5009	31.1256	5.37526
D03	SYBR		Unkn	N2 cdc-48 PA14	Exp 3		0	0
C04	SYBR		Unkn	N2 cdc-48 1/2 HT115	Exp 1	21.7662	17.2246	4.54161	4.5056	0.343647	0.788047
C05	SYBR		Unkn	N2 cdc-48 1/2 HT115	Exp 1	21.8084	17.1907	4.6177
C06	SYBR		Unkn	N2 cdc-48 1/2 HT115	Exp 1	21.6822	17.3247	4.35749
D07	SYBR		Unkn	N2 skn-1 PA14	Exp 3	20.314	14.1269	6.1871	5.9402	0.716184	0.608705
D08	SYBR		Unkn	N2 skn-1 PA14	Exp 3	20.275	14.2468	6.02823
D09	SYBR		Unkn	N2 skn-1 PA14	Exp 3	19.8518	14.2465	5.60528
D10	SYBR		Unkn	N2 skn-1 HT115	Exp 3	20.9086	13.4763	7.4323	6.7358	0.409395	0.752939
D11	SYBR		Unkn	N2 skn-1 HT115	Exp 3	20.6271	14.3183	6.30875
D12	SYBR		Unkn	N2 skn-1 HT115	Exp 3	20.7573	14.291	6.46635
E01	SYBR		Unkn	N2 L4440 PA14	Exp 3	18.2929	12.7981	5.4948	5.22402	-1.10239	2.14709
E02	SYBR		Unkn	N2 L4440 PA14	Exp 3	17.986	13.1995	4.78654
E03	SYBR		Unkn	N2 L4440 PA14	Exp 3	18.5298	13.1391	5.39072
E04	SYBR		Unkn	N2 L4440 HT115	Exp 3	18.8686	12.6831	6.18553	6.3264	1.10239	0.465746
E05	SYBR		Unkn	N2 L4440 HT115	Exp 3	19.0445	12.7555	6.28897
E06	SYBR		Unkn	N2 L4440 HT115	Exp 3	19.0683	12.5636	6.50471

## Sheet: Fig 1L
Well	Fluor	Sample	Biological Set Name	primer	Cq gst-4	Cq act-1	ΔCт	AVERAGE	ΔΔCт	livak													2way ANOVA
A01	SYBR	cdc-48.1 skn-1 E. faecalis	exp-1	gst-4	26.9691	21.1205	5.84858	5.90176	3.70334	0.0767684				control				skn-1					Tukey's multiple comparisons test	Mean Diff.	95.00% CI of diff.	Below threshold?	Summary	Adjusted P Value
A02	SYBR	cdc-48.1 skn-1 E. faecalis	exp-1	gst-4	27.1027	21.1434	5.95935						N2 E. coli	1	1	1	1
A03	SYBR	cdc-48.1 skn-1 E. faecalis	exp-1	gst-4	27.01	21.1127	5.89735						N2 E. faecalis	7.06036	7.20593	8.37384							control :E. coli vs. control :E. faecalis	-7.959	-10.27 to -5.649	Yes	****	<0.0001
A04	SYBR	cdc-48.1 skn-1 HT115	exp-1	gst-4	26.0154	18.7371	7.27835	7.21697	2.19881	0.217817			E. coli cdc-48.1	0.835933	0.321485	0.90814	1.25685	0.217817	0.424431	0.466199	0.718674		control :E. coli vs. control :E. coli/cdc-48.1	0.1694	-2.141 to 2.480	No	ns	>0.9999
A05	SYBR	cdc-48.1 skn-1 HT115	exp-1	gst-4	25.5957	18.4376	7.15815						E. faecalis cdc-48.1	0.150131	1.13918	0.647106	0.184438	0.0767684	0.475923	0.297135	0.0622232		control :E. coli vs. control :E. faecalis/cdc-48.1	0.7247	-1.586 to 3.035	No	ns	0.993
A06	SYBR	cdc-48.1 skn-1 HT115	exp-1	gst-4	25.6095	18.395	7.21441						E. coli cdc-48.2	0.362982	0.221856	0.394083	0.899452	0.151567		0.128674	0.200883		control :E. coli vs. control :E. coli/cdc-48.2	0.5304	-1.780 to 2.841	No	ns	0.9996
A07	SYBR	cdc-48.1 L4440 E. faecalis	exp-1	gst-4	26.434	21.523	4.91098	4.93412	2.7357	0.150131			E. faecalis cdc-48.2	0.136098	0.19277	0.692075	1.31655	0.0815834	0.501571	0.517892	0.0833115		control :E. coli vs. control :E. faecalis/cdc-48.2	0.4588	-1.852 to 2.769	No	ns	0.9999
A08	SYBR	cdc-48.1 L4440 E. faecalis	exp-1	gst-4	26.5551	21.5525	5.00257																control :E. coli vs. skn-1:E. coli	0.4936	-1.817 to 2.804	No	ns	0.9998
A09	SYBR	cdc-48.1 L4440 E. faecalis	exp-1	gst-4	26.4803	21.5915	4.88881																control :E. coli vs. skn-1:E. faecalis	0.7879	-1.523 to 3.098	No	ns	0.9865
A10	SYBR	cdc-48.1 L4440 HT115	exp-1	gst-4	24.143	18.8638	5.2792	5.2767	0.258541	0.835933													control :E. coli vs. skn-1:E. coli/cdc-48.1	0.5432	-1.767 to 2.854	No	ns	0.9994
A11	SYBR	cdc-48.1 L4440 HT115	exp-1	gst-4	24.3533	19.0157	5.33763																control :E. coli vs. skn-1:E. faecalis/cdc-48.1	0.8785	-1.432 to 3.189	No	ns	0.9697
A12	SYBR	cdc-48.1 L4440 HT115	exp-1	gst-4	24.3322	19.1189	5.21327																control :E. coli vs. skn-1:E. coli/cdc-48.2	0.2832	-2.027 to 2.594	No	ns	>0.9999
B01	SYBR	cdc-48.2 skn-1 E. faecalis	exp-1	gst-4	25.3001	19.181	6.11914	5.814	3.61558	0.0815834													control :E. coli vs. skn-1:E. faecalis/cdc-48.2	0.8161	-1.494 to 3.127	No	ns	0.9823
B02	SYBR	cdc-48.2 skn-1 E. faecalis	exp-1	gst-4	24.2236	19.1761	5.04753																control :E. faecalis vs. control :E. coli/cdc-48.1	8.129	5.818 to 10.44	Yes	****	<0.0001
B03	SYBR	cdc-48.2 skn-1 E. faecalis	exp-1	gst-4	25.4525	19.1772	6.27533																control :E. faecalis vs. control :E. faecalis/cdc-48.1	8.684	6.374 to 10.99	Yes	****	<0.0001
B04	SYBR	cdc-48.2 skn-1 HT115	exp-1	gst-4	25.0617	17.3598	7.70195	7.74013	2.72197	0.151567													control :E. faecalis vs. control :E. coli/cdc-48.2	8.49	6.179 to 10.80	Yes	****	<0.0001
B05	SYBR	cdc-48.2 skn-1 HT115	exp-1	gst-4	25.0738	17.3216	7.75219																control :E. faecalis vs. control :E. faecalis/cdc-48.2	8.418	6.108 to 10.73	Yes	****	<0.0001
B06	SYBR	cdc-48.2 skn-1 HT115	exp-1	gst-4	25.0631	17.2969	7.76625																control :E. faecalis vs. skn-1:E. coli	8.453	6.143 to 10.76	Yes	****	<0.0001
B07	SYBR	N2 L4440 E. faecalis	exp-1	gst-4	25.5605	23.2701	2.29032	2.19842	-2.81974	7.06036													control :E. faecalis vs. skn-1:E. faecalis	8.747	6.437 to 11.06	Yes	****	<0.0001
B08	SYBR	N2 L4440 E. faecalis	exp-1	gst-4	25.5771	23.4729	2.10422																control :E. faecalis vs. skn-1:E. coli/cdc-48.1	8.503	6.192 to 10.81	Yes	****	<0.0001
B09	SYBR	N2 L4440 E. faecalis	exp-1	gst-4	25.5294	23.3287	2.2007																control :E. faecalis vs. skn-1:E. faecalis/cdc-48.1	8.838	6.527 to 11.15	Yes	****	<0.0001
B10	SYBR	N2 L4440 HT115	exp-1	gst-4	23.1126	18.1069	5.00573	5.01816															control :E. faecalis vs. skn-1:E. coli/cdc-48.2	8.243	5.932 to 10.55	Yes	****	<0.0001
B11	SYBR	N2 L4440 HT115	exp-1	gst-4	23.0682	17.9314	5.13684																control :E. faecalis vs. skn-1:E. faecalis/cdc-48.2	8.776	6.465 to 11.09	Yes	****	<0.0001
B12	SYBR	N2 L4440 HT115	exp-1	gst-4	23.0309	18.119	4.9119																control :E. coli/cdc-48.1 vs. control :E. faecalis/cdc-48.1	0.5553	-1.755 to 2.866	No	ns	0.9993
C01	SYBR	cdc-48.2 L4440 E. faecalis	exp-1	gst-4	25.2217	20.1783	5.04337	5.0757	2.87729	0.136098													control :E. coli/cdc-48.1 vs. control :E. coli/cdc-48.2	0.361	-1.949 to 2.671	No	ns	>0.9999
C02	SYBR	cdc-48.2 L4440 E. faecalis	exp-1	gst-4	25.2943	20.1807	5.11354																control :E. coli/cdc-48.1 vs. control :E. faecalis/cdc-48.2	0.2894	-2.021 to 2.600	No	ns	>0.9999
C03	SYBR	cdc-48.2 L4440 E. faecalis	exp-1	gst-4	25.2509	20.1807	5.0702																control :E. coli/cdc-48.1 vs. skn-1:E. coli	0.3242	-1.986 to 2.635	No	ns	>0.9999
C04	SYBR	cdc-48.2 L4440 HT115	exp-1	gst-4	24.0938	17.896	6.1978	6.48019	1.46203	0.362982													control :E. coli/cdc-48.1 vs. skn-1:E. faecalis	0.6185	-1.692 to 2.929	No	ns	0.9982
C05	SYBR	cdc-48.2 L4440 HT115	exp-1	gst-4	24.0772	17.6014	6.47579																control :E. coli/cdc-48.1 vs. skn-1:E. coli/cdc-48.1	0.3738	-1.937 to 2.684	No	ns	>0.9999
C06	SYBR	cdc-48.2 L4440 HT115	exp-1	gst-4	24.1391	17.3721	6.76697																control :E. coli/cdc-48.1 vs. skn-1:E. faecalis/cdc-48.1	0.7091	-1.601 to 3.020	No	ns	0.9942
C07	SYBR	N2 cdc-48 1/2 E. faecalis	exp-1	gst-4	22.4199	20.1495	2.27046	2.18928	-0.00913949	1.00636													control :E. coli/cdc-48.1 vs. skn-1:E. coli/cdc-48.2	0.1138	-2.197 to 2.424	No	ns	>0.9999
C08	SYBR	N2 cdc-48 1/2 E. faecalis	exp-1	gst-4	22.4408	20.2402	2.20064																control :E. coli/cdc-48.1 vs. skn-1:E. faecalis/cdc-48.2	0.6467	-1.664 to 2.957	No	ns	0.9973
C09	SYBR	N2 cdc-48 1/2 E. faecalis	exp-1	gst-4	22.4109	20.3141	2.09674																control :E. faecalis/cdc-48.1 vs. control :E. coli/cdc-48.2	-0.1943	-2.505 to 2.116	No	ns	>0.9999
C10	SYBR	N2 cdc-48 1/2 HT115	exp-1	gst-4	22.5208	17.2888	5.23192	5.19765	0.17949	0.883015													control :E. faecalis/cdc-48.1 vs. control :E. faecalis/cdc-48.2	-0.2659	-2.576 to 2.045	No	ns	>0.9999
C11	SYBR	N2 cdc-48 1/2 HT115	exp-1	gst-4	22.6362	17.5145	5.12172																control :E. faecalis/cdc-48.1 vs. skn-1:E. coli	-0.2311	-2.542 to 2.079	No	ns	>0.9999
C12	SYBR	N2 cdc-48 1/2 HT115	exp-1	gst-4	22.7287	17.4894	5.2393																control :E. faecalis/cdc-48.1 vs. skn-1:E. faecalis	0.0632	-2.247 to 2.374	No	ns	>0.9999
D01	SYBR	N2 skn-1 E. faecalis	exp-1	gst-4	26.1305	19.6626	6.46795	6.42307	4.22466	0.0534874													control :E. faecalis/cdc-48.1 vs. skn-1:E. coli/cdc-48.1	-0.1815	-2.492 to 2.129	No	ns	>0.9999
D02	SYBR	N2 skn-1 E. faecalis	exp-1	gst-4	26.1475	19.8374	6.31011																control :E. faecalis/cdc-48.1 vs. skn-1:E. faecalis/cdc-48.1	0.1538	-2.157 to 2.464	No	ns	>0.9999
D03	SYBR	N2 skn-1 E. faecalis	exp-1	gst-4	26.2395	19.7483	6.49116																control :E. faecalis/cdc-48.1 vs. skn-1:E. coli/cdc-48.2	-0.4415	-2.752 to 1.869	No	ns	>0.9999
D04	SYBR	N2 skn-1 HT115	exp-1	gst-4	25.3476	17.9803	7.36726	7.46313	2.44498	0.183649													control :E. faecalis/cdc-48.1 vs. skn-1:E. faecalis/cdc-48.2	0.09145	-2.219 to 2.402	No	ns	>0.9999
D05	SYBR	N2 skn-1 HT115	exp-1	gst-4	25.4515	17.9881	7.46337																control :E. coli/cdc-48.2 vs. control :E. faecalis/cdc-48.2	-0.07164	-2.382 to 2.239	No	ns	>0.9999
D06	SYBR	N2 skn-1 HT115	exp-1	gst-4	25.4773	17.9185	7.55877																control :E. coli/cdc-48.2 vs. skn-1:E. coli	-0.03678	-2.347 to 2.274	No	ns	>0.9999
D07	SYBR	cdc-48.1 skn-1 E. faecalis	exp-2	gst-4	27.6799	21.0663	6.61364	6.8412	4.32338	0.0499497													control :E. coli/cdc-48.2 vs. skn-1:E. faecalis	0.2575	-2.053 to 2.568	No	ns	>0.9999
D08	SYBR	cdc-48.1 skn-1 E. faecalis	exp-2	gst-4	28.233	20.9557	7.27726																control :E. coli/cdc-48.2 vs. skn-1:E. coli/cdc-48.1	0.01281	-2.298 to 2.323	No	ns	>0.9999
D09	SYBR	cdc-48.1 skn-1 E. faecalis	exp-2	gst-4	27.6433	21.0106	6.6327																control :E. coli/cdc-48.2 vs. skn-1:E. faecalis/cdc-48.1	0.3481	-1.962 to 2.659	No	ns	>0.9999
D10	SYBR	cdc-48.1 skn-1 HT115	exp-2	gst-4	24.7694	17.3529	7.41645	7.4764	1.2364	0.424431													control :E. coli/cdc-48.2 vs. skn-1:E. coli/cdc-48.2	-0.2472	-2.558 to 2.063	No	ns	>0.9999
D11	SYBR	cdc-48.1 skn-1 HT115	exp-2	gst-4	24.7257	17.2049	7.52088																control :E. coli/cdc-48.2 vs. skn-1:E. faecalis/cdc-48.2	0.2857	-2.025 to 2.596	No	ns	>0.9999
D12	SYBR	cdc-48.1 skn-1 HT115	exp-2	gst-4	24.7938	17.3019	7.49186																control :E. faecalis/cdc-48.2 vs. skn-1:E. coli	0.03486	-2.276 to 2.345	No	ns	>0.9999
E01	SYBR	cdc-48.1 L4440 E. faecalis	exp-2	gst-4	23.1516	17.7512	5.40036	5.582	3.06418	0.119561													control :E. faecalis/cdc-48.2 vs. skn-1:E. faecalis	0.3291	-1.981 to 2.640	No	ns	>0.9999
E02	SYBR	cdc-48.1 L4440 E. faecalis	exp-2	gst-4	23.2076	17.4115	5.79605																control :E. faecalis/cdc-48.2 vs. skn-1:E. coli/cdc-48.1	0.08446	-2.226 to 2.395	No	ns	>0.9999
E03	SYBR	cdc-48.1 L4440 E. faecalis	exp-2	gst-4	23.1818	17.6322	5.54961																control :E. faecalis/cdc-48.2 vs. skn-1:E. faecalis/cdc-48.1	0.4197	-1.891 to 2.730	No	ns	>0.9999
E04	SYBR	cdc-48.1 L4440 HT115	exp-2	gst-4	25.1037	17.3338	7.76996	7.87718	1.63718	0.321485													control :E. faecalis/cdc-48.2 vs. skn-1:E. coli/cdc-48.2	-0.1756	-2.486 to 2.135	No	ns	>0.9999
E05	SYBR	cdc-48.1 L4440 HT115	exp-2	gst-4	25.2438	17.2698	7.97399																control :E. faecalis/cdc-48.2 vs. skn-1:E. faecalis/cdc-48.2	0.3574	-1.953 to 2.668	No	ns	>0.9999
E06	SYBR	cdc-48.1 L4440 HT115	exp-2	gst-4	25.1589	17.2713	7.88759																skn-1:E. coli vs. skn-1:E. faecalis	0.2943	-2.016 to 2.605	No	ns	>0.9999
E07	SYBR	cdc-48.2 skn-1 E. faecalis	exp-2	gst-4	26.8343	20.197	6.63734	6.76547	4.24766	0.0526415													skn-1:E. coli vs. skn-1:E. coli/cdc-48.1	0.04959	-2.261 to 2.360	No	ns	>0.9999
E08	SYBR	cdc-48.2 skn-1 E. faecalis	exp-2	gst-4	26.9899	20.1675	6.8224																skn-1:E. coli vs. skn-1:E. faecalis/cdc-48.1	0.3849	-1.926 to 2.695	No	ns	>0.9999
E09	SYBR	cdc-48.2 skn-1 E. faecalis	exp-2	gst-4	27.0188	20.1822	6.83668																skn-1:E. coli vs. skn-1:E. coli/cdc-48.2	-0.2104	-2.521 to 2.100	No	ns	>0.9999
E10	SYBR	cdc-48.2 skn-1 HT115	exp-2	gst-4	25.2262	20.4332	4.79308	4.98534	-1.25466	2.38612													skn-1:E. coli vs. skn-1:E. faecalis/cdc-48.2	0.3225	-1.988 to 2.633	No	ns	>0.9999
E11	SYBR	cdc-48.2 skn-1 HT115	exp-2	gst-4	25.3382	20.4166	4.92156																skn-1:E. faecalis vs. skn-1:E. coli/cdc-48.1	-0.2447	-2.555 to 2.066	No	ns	>0.9999
E12	SYBR	cdc-48.2 skn-1 HT115	exp-2	gst-4	25.8296	20.5882	5.24137																skn-1:E. faecalis vs. skn-1:E. faecalis/cdc-48.1	0.09059	-2.220 to 2.401	No	ns	>0.9999
F07	SYBR	cdc-48.2 L4440 E. faecalis	exp-2	gst-4	25.9194	18.0199	7.89942	8.14505	5.62723	0.0202319													skn-1:E. faecalis vs. skn-1:E. coli/cdc-48.2	-0.5047	-2.815 to 1.806	No	ns	0.9997
F08	SYBR	cdc-48.2 L4440 E. faecalis	exp-2	gst-4	26.0703	17.9693	8.10098																skn-1:E. faecalis vs. skn-1:E. faecalis/cdc-48.2	0.02825	-2.282 to 2.339	No	ns	>0.9999
F09	SYBR	cdc-48.2 L4440 E. faecalis	exp-2	gst-4	26.1881	17.7533	8.43474																skn-1:E. coli/cdc-48.1 vs. skn-1:E. faecalis/cdc-48.1	0.3353	-1.975 to 2.646	No	ns	>0.9999
F10	SYBR	cdc-48.2 L4440 HT115	exp-2	gst-4	26.2368	17.7226	8.51427	8.41231	2.17231	0.221856													skn-1:E. coli/cdc-48.1 vs. skn-1:E. coli/cdc-48.2	-0.26	-2.570 to 2.050	No	ns	>0.9999
F11	SYBR	cdc-48.2 L4440 HT115	exp-2	gst-4	26.1863	17.8122	8.37416																skn-1:E. coli/cdc-48.1 vs. skn-1:E. faecalis/cdc-48.2	0.2729	-2.038 to 2.583	No	ns	>0.9999
F12	SYBR	cdc-48.2 L4440 HT115	exp-2	gst-4	26.2354	17.8869	8.34849																skn-1:E. faecalis/cdc-48.1 vs. skn-1:E. coli/cdc-48.2	-0.5953	-2.906 to 1.715	No	ns	0.9987
G01	SYBR	N2 cdc-48 1/2 E. faecalis	exp-2	gst-4	25.2874	20.5964	4.69098	4.74679	2.22897	0.213311													skn-1:E. faecalis/cdc-48.1 vs. skn-1:E. faecalis/cdc-48.2	-0.06234	-2.373 to 2.248	No	ns	>0.9999
G02	SYBR	N2 cdc-48 1/2 E. faecalis	exp-2	gst-4	25.2956	20.561	4.73459																skn-1:E. coli/cdc-48.2 vs. skn-1:E. faecalis/cdc-48.2	0.533	-1.777 to 2.843	No	ns	0.9995
G03	SYBR	N2 cdc-48 1/2 E. faecalis	exp-2	gst-4	25.3849	20.5701	4.81479
G04	SYBR	N2 cdc-48 1/2 HT115	exp-2	gst-4	27.1555	18.8978	8.25776	8.43864	2.19864	0.217844
G05	SYBR	N2 cdc-48 1/2 HT115	exp-2	gst-4	27.2792	18.7136	8.56559
G06	SYBR	N2 cdc-48 1/2 HT115	exp-2	gst-4	27.3298	18.8372	8.49255
F01	SYBR	N2 skn-1 E. faecalis	exp-2	gst-4	23.881	18.1065	5.77451	5.77	3.25218	0.104953
F02	SYBR	N2 skn-1 E. faecalis	exp-2	gst-4	24.1051	17.9044	6.20068
F03	SYBR	N2 skn-1 E. faecalis	exp-2	gst-4	23.9063	17.9492	5.95708
G10	SYBR	N2 skn-1 HT115	exp-2	gst-4	23.6491	17.5025	6.14655	6.14232	-0.0976836	1.07005
G11	SYBR	N2 skn-1 HT115	exp-2	gst-4	23.5947	17.5442	6.05042
G12	SYBR	N2 skn-1 HT115	exp-2	gst-4	23.7663	17.5363	6.22998
G07	SYBR	N2 E. faecalis	exp-2	gst-4	22.6992	20.2154	2.4838	2.51782	-3.72218	13.1974
G08	SYBR	N2 E. faecalis	exp-2	gst-4	22.619	20.0569	2.56216
G09	SYBR	N2 E. faecalis	exp-2	gst-4	22.605	20.0976	2.50749
F04	SYBR	N2 L4440 HT115	exp-2	gst-4	26.604	20.4762	6.1278	6.24
F05	SYBR	N2 L4440 HT115	exp-2	gst-4	26.6817	20.4368	6.24492
F06	SYBR	N2 L4440 HT115	exp-2	gst-4	26.6365	20.6799	5.95669
A01	SYBR	cdc-48.1 skn-1 E. faecalis	exp-3	gst-4	23.279	16.5147	6.76433	6.70787	1.75081	0.297135
A02	SYBR	cdc-48.1 skn-1 E. faecalis	exp-3	gst-4	23.3788	16.5172	6.86162
A03	SYBR	cdc-48.1 skn-1 E. faecalis	exp-3	gst-4	23.3452	16.8476	6.49767
A04	SYBR	cdc-48.1 skn-1 HT115	exp-3	gst-4	24.7416	16.1105	8.63115	8.90723	1.10098	0.466199
A05	SYBR	cdc-48.1 skn-1 HT115	exp-3	gst-4	24.5846	15.599	8.98564
A06	SYBR	cdc-48.1 skn-1 HT115	exp-3	gst-4	24.778	15.6731	9.1049
A07	SYBR	cdc-48.1 L4440 E. faecalis	exp-3	gst-4	21.5701	15.9224	5.64769	5.58499	0.627927	0.647106
A08	SYBR	cdc-48.1 L4440 E. faecalis	exp-3	gst-4	21.5859	16.1177	5.46821
A09	SYBR	cdc-48.1 L4440 E. faecalis	exp-3	gst-4	21.547	15.9079	5.63906
A10	SYBR	cdc-48.1 L4440 HT115	exp-3	gst-4	23.3537	15.7133	7.64042	7.94526	0.139013	0.90814
A11	SYBR	cdc-48.1 L4440 HT115	exp-3	gst-4	23.3998	15.5323	7.86742
A12	SYBR	cdc-48.1 L4440 HT115	exp-3	gst-4	23.8564	15.5285	8.32794
B01	SYBR	cdc-48.2 skn-1 E. faecalis	exp-3	gst-4	22.7275	16.5327	6.19482	5.90634	0.949276	0.517892
B02	SYBR	cdc-48.2 skn-1 E. faecalis	exp-3	gst-4	22.4518	16.4259	6.02598
B03	SYBR	cdc-48.2 skn-1 E. faecalis	exp-3	gst-4	22.6801	17.1819	5.49821
B04	SYBR	cdc-48.2 skn-1 HT115	exp-3	gst-4	26.0545	15.4007	10.6538	10.7645	2.95821	0.128674
B05	SYBR	cdc-48.2 skn-1 HT115	exp-3	gst-4	26.0503	15.1378	10.9124
B06	SYBR	cdc-48.2 skn-1 HT115	exp-3	gst-4	25.9945	15.2674	10.7271
B07	SYBR	cdc-48.2 L4440 E. faecalis	exp-3	gst-4	20.8679	15.4886	5.3793	5.48806	0.530999	0.692075
B08	SYBR	cdc-48.2 L4440 E. faecalis	exp-3	gst-4	21.2337	15.6516	5.58212
B09	SYBR	cdc-48.2 L4440 E. faecalis	exp-3	gst-4	21.1941	15.6913	5.50276
B10	SYBR	cdc-48.2 L4440 HT115	exp-3	gst-4	24.4349	15.2903	9.14466	9.14968	1.34343	0.394083
B11	SYBR	cdc-48.2 L4440 HT115	exp-3	gst-4	24.3464	15.2355	9.11092
B12	SYBR	cdc-48.2 L4440 HT115	exp-3	gst-4	24.5419	15.3485	9.19344
C01	SYBR	N2 cdc-48 1/2 E. faecalis	exp-3	gst-4	22.06	16.9173	5.14276	5.14294	0.185875	0.879116
C02	SYBR	N2 cdc-48 1/2 E. faecalis	exp-3	gst-4	22.4062	16.994	5.41221
C03	SYBR	N2 cdc-48 1/2 E. faecalis	exp-3	gst-4	21.8823	17.0084	4.87383
C04	SYBR	N2 cdc-48 1/2 HT115	exp-3	gst-4	23.4984	15.5782	7.92024	8.0884	0.282151	0.822364
C05	SYBR	N2 cdc-48 1/2 HT115	exp-3	gst-4	23.631	15.534	8.09698
C06	SYBR	N2 cdc-48 1/2 HT115	exp-3	gst-4	23.793	15.5451	8.24797
C07	SYBR	N2 skn-1 E. faecalis	exp-3	gst-4	22.6974	16.9106	5.78681	6.25657	1.29951	0.406265
C08	SYBR	N2 skn-1 E. faecalis	exp-3	gst-4	22.473	15.7467	6.72633
C09	SYBR	N2 skn-1 E. faecalis	exp-3	gst-4	22.6394	0	22.6394
C10	SYBR	N2 skn-1 HT115	exp-3	gst-4	24.2937	15.7989	8.49475	8.71568	0.909436	0.532393
C11	SYBR	N2 skn-1 HT115	exp-3	gst-4	24.7778	15.6982	9.07959
C12	SYBR	N2 skn-1 HT115	exp-3	gst-4	24.6957	16.1229	8.57271
D01	SYBR	N2 L4440 E. faecalis	exp-3	gst-4	20.7481	15.8231	4.92506	4.95706	-2.84919	7.20593
D02	SYBR	N2 L4440 E. faecalis	exp-3	gst-4	21.0991	16.0756	5.02348
D03	SYBR	N2 L4440 E. faecalis	exp-3	gst-4	21.0283	16.1057	4.92264
D04	SYBR	N2 L4440 HT115	exp-3	gst-4	23.6012	16.0638	7.5374	7.80625
D05	SYBR	N2 L4440 HT115	exp-3	gst-4	23.7167	15.6821	8.03467
D06	SYBR	N2 L4440 HT115	exp-3	gst-4	23.6407	15.794	7.84667
D07	SYBR	cdc-48.1 skn-1 E. faecalis	exp-4	gst-4	28.9144	20.7396	8.17479	8.42311	4.0064	0.0622232
D08	SYBR	cdc-48.1 skn-1 E. faecalis	exp-4	gst-4	29.2649	20.7307	8.53418
D09	SYBR	cdc-48.1 skn-1 E. faecalis	exp-4	gst-4	29.3785	20.8182	8.56035
D10	SYBR	cdc-48.1 skn-1 HT115	exp-4	gst-4	25.3267	17.4392	7.8875	7.95918	0.47659	0.718674
D11	SYBR	cdc-48.1 skn-1 HT115	exp-4	gst-4	25.1789	17.4794	7.69949
D12	SYBR	cdc-48.1 skn-1 HT115	exp-4	gst-4	25.7176	17.427	8.29057
E01	SYBR	cdc-48.1 L4440 E. faecalis	exp-4	gst-4	28.3614	21.7066	6.65483	6.85549	2.43879	0.184438
E02	SYBR	cdc-48.1 L4440 E. faecalis	exp-4	gst-4	28.7441	21.8906	6.8535
E03	SYBR	cdc-48.1 L4440 E. faecalis	exp-4	gst-4	29.1053	22.0471	7.05815
E04	SYBR	cdc-48.1 L4440 HT115	exp-4	gst-4	24.8067	17.6839	7.1228	7.15278	-0.32981	1.25685
E05	SYBR	cdc-48.1 L4440 HT115	exp-4	gst-4	24.4227	17.52	6.90271
E06	SYBR	cdc-48.1 L4440 HT115	exp-4	gst-4	24.6308	17.198	7.43284
E07	SYBR	cdc-48.2 skn-1 E. faecalis	exp-4	gst-4	24.0856	15.8399	8.24572	8.00204	3.58534	0.0833115
E08	SYBR	cdc-48.2 skn-1 E. faecalis	exp-4	gst-4	23.587	15.6377	7.94926
E09	SYBR	cdc-48.2 skn-1 E. faecalis	exp-4	gst-4	23.825	16.0139	7.81115
E10	SYBR	cdc-48.2 skn-1 HT115	exp-4	gst-4	24.7725	15.1841	9.58837	9.79817	2.31557	0.200883
E11	SYBR	cdc-48.2 skn-1 HT115	exp-4	gst-4	24.9437	15.2654	9.67828
E12	SYBR	cdc-48.2 skn-1 HT115	exp-4	gst-4	25.1678	15.0399	10.1279
F01	SYBR	cdc-48.2 L4440 E. faecalis	exp-4	gst-4	21.0962	16.9986	4.09763	4.01994	-0.39676	1.31655
F02	SYBR	cdc-48.2 L4440 E. faecalis	exp-4	gst-4	21.0357	17.1079	3.92785
F03	SYBR	cdc-48.2 L4440 E. faecalis	exp-4	gst-4	20.8785	16.8442	4.03436
F04	SYBR	cdc-48.2 L4440 HT115	exp-4	gst-4	23.0951	15.7573	7.33781	7.63547	0.152881	0.899452
F05	SYBR	cdc-48.2 L4440 HT115	exp-4	gst-4	23.3291	15.7948	7.53431
F06	SYBR	cdc-48.2 L4440 HT115	exp-4	gst-4	23.5691	15.5348	8.03431
F07	SYBR	N2 cdc-48 1/2 E. faecalis	exp-4	gst-4	20.0246	15.6078	4.41675	4.67081	0.25411	0.838505
F08	SYBR	N2 cdc-48 1/2 E. faecalis	exp-4	gst-4	20.193	15.383	4.81004
F09	SYBR	N2 cdc-48 1/2 E. faecalis	exp-4	gst-4	20.3571	15.5715	4.78564
F10	SYBR	N2 cdc-48 1/2 HT115	exp-4	gst-4	24.4404	15.6787	8.76164	8.76013	1.27753	0.4125
F11	SYBR	N2 cdc-48 1/2 HT115	exp-4	gst-4	24.7467	15.6503	9.09632
F12	SYBR	N2 cdc-48 1/2 HT115	exp-4	gst-4	24.4673	16.0449	8.42241
G01	SYBR	N2 skn-1 E. faecalis	exp-4	gst-4	21.9666	15.8502	6.11643	6.23419	1.81749	0.283715
G02	SYBR	N2 skn-1 E. faecalis	exp-4	gst-4	21.9582	15.6989	6.25936
G03	SYBR	N2 skn-1 E. faecalis	exp-4	gst-4	22.0042	15.6774	6.32679
G04	SYBR	N2 skn-1 HT115	exp-4	gst-4	25.1943	15.5478	9.64653	9.54512	2.06252	0.239397
G05	SYBR	N2 skn-1 HT115	exp-4	gst-4	25.0432	15.4672	9.57603
G06	SYBR	N2 skn-1 HT115	exp-4	gst-4	25.1411	15.7283	9.4128
G07	SYBR	N2 L4440 E. faecalis	exp-4	gst-4	20.4449	16.0968	4.34811	4.4167	-3.06589	8.37384
G08	SYBR	N2 L4440 E. faecalis	exp-4	gst-4	20.6533	16.0764	4.57698
G09	SYBR	N2 L4440 E. faecalis	exp-4	gst-4	20.4284	16.1034	4.32502
G10	SYBR	N2 L4440 HT115	exp-4	gst-4	23.104	15.4068	7.69724	7.48259
G11	SYBR	N2 L4440 HT115	exp-4	gst-4	22.9439	15.568	7.37598
G12	SYBR	N2 L4440 HT115	exp-4	gst-4	22.9123	15.5377	7.37456

[truncated: 18 more sheets: Fig 1M, Fig S1, Fig 2A, Fig 2B, Fig 2C, Fig 3B, Fig 3E, Fig 3F, Fig S2 B, Fig S2 C, Fig 4B, Fig 4D, Fig S3 A, Fig S3 B,  Fig S3 C, Fig S4, Fig 5B, Fig 5C]
